# Supplementary material for: Gene Networks Underlying the Resistance of Bifidobacterium longum to Inflammatory Factors
Source: Front Immunol. 2020 Nov 16;11:595877. doi: 10.3389/fimmu.2020.595877 (PMC7701253; doi:10.3389/fimmu.2020.595877)
Supplement: Supplementary Figure 1 — B. longum subsp. longum GT15 growth curves upon exposure to pro-inflammatory cytokines IL-6 and TNFα compared to cultivation without the cytokines. [file DataSheet_1.zip]

Archive with 16 entries (13 files):
- Supplementary/
- Supplementary/Figure_S1_IL-6_treatment.tiff
- __MACOSX/
- __MACOSX/Supplementary/
- __MACOSX/Supplementary/._Figure_S1_IL-6_treatment.tiff
- Supplementary/Figure_S1_TNF╬▒ _treatment.tiff
- __MACOSX/Supplementary/._Figure_S1_TNF╬▒ _treatment.tiff
- Supplementary/TABLE_S1_The lists of differentially expressed genes.xlsx
- __MACOSX/Supplementary/._TABLE_S1_The lists of differentially expressed genes.xlsx
- Supplementary/TABLE_S2_KEGG pathway mapping of DEGs.xlsx
- __MACOSX/Supplementary/._TABLE_S2_KEGG pathway mapping of DEGs.xlsx
- Supplementary/TABLE_S3_Species IDs.xlsx
- __MACOSX/Supplementary/._TABLE_S3_Species IDs.xlsx
- Supplementary/TABLE_S4_Predicted operons.xlsx
- __MACOSX/Supplementary/._TABLE_S4_Predicted operons.xlsx
- __MACOSX/._Supplementary
