# Supplementary material for: Gene Networks Underlying the Resistance of Bifidobacterium longum to Inflammatory Factors
Source: Front Immunol. 2020 Nov 16;11:595877. doi: 10.3389/fimmu.2020.595877 (PMC7701253; doi:10.3389/fimmu.2020.595877)
Supplement: Supplementary Figure 1 — B. longum subsp. longum GT15 growth curves upon exposure to pro-inflammatory cytokines IL-6 and TNFα compared to cultivation without the cytokines. [file DataSheet_1.zip › Supplementary/TABLE_S1_The lists of differentially expressed genes.xlsx]

## Sheet: IL-6 treatment vs control
Locus_tag	Old_locus_tag	Target_id	gene	Bl_K05	Bl_IL6	FC (IL6/K05)	Product	FDR	AveExpr	P value	Bl_K05_1	Bl_K05_2	Bl_K05_3	Bl_IL6_1	Bl_IL6_2	Bl_IL6_3	Bl_K05_1 CPM	Bl_K05_2 CPM	Bl_K05_3 CPM	Bl_IL6_1 CPM	Bl_IL6_2 CPM	Bl_IL6_3 CPM
BLGT_RS02990	BLGT_03065	lcl|NZ_CP006741.1_cds_WP_007053695.1_598		0.775792	0	-1.71213	ABC transporter substrate-binding protein	0.00305671617343071	9.74102161182322	0.0000515357837459341	5345	3199	2661	1953	2657	2007	208.658	325.785	318.905	497.775	333.074	497.688
BLGT_RS01115	BLGT_01135	lcl|NZ_CP006741.1_trna_9		0.77371	0	-1.70966	tRNA-Glu	0.00862903497824501	4.44286029816661	0.000250051066282126	116	132	107	83	70	60	19.289	39.426	43.764	101.029	60.665	101.834
BLGT_RS07530	BLGT_07725	lcl|NZ_CP006741.1_cds_WP_007053189.1_1491		0.658934	0	-1.57892	WXG100 family type VII secretion target	0.00335550798332482	6.04496177583549	0.0000636450407796068	86	94	67	58	55	47	336.486	305.091	308.367	301.105	315.832	318.266
BLGT_RS02995	BLGT_03070	lcl|NZ_CP006741.1_cds_WP_008783137.1_599		0.650137	0	-1.56932	ABC transporter permease	0.0000737953364404517	6.84164498145966	1.55522310728033e-7	631	518	457	342	390	312	42.094	44.305	46.068	45.991	45.499	44.869
BLGT_RS09910	#N/A	lcl|NZ_CP006741.1_ncrna_8	ffs	0.639301	0	-1.55757	signal recognition particle sRNA small type	0.042408066974458	4.62569918377014	0.00299403634066247	40	48	52	33	28	31	7.193	5.047	6.910	7.115	5.854	6.689
BLGT_RS10070	#N/A	lcl|NZ_CP006741.1_cds_WP_007056876.1_717		0.611826	0	-1.52819	pirin	0.0391706795813686	3.94686476964874	0.00268292325899785	79	60	56	37	43	50	551.485	544.003	508.186	486.087	562.485	513.908
BLGT_RS10725	BLGT_04095	lcl|NZ_CP006741.1_cds_WP_012471930.1_798		0.580069	0	-1.49492	hypothetical protein	0.0210388432454389	3.78389406005325	0.000975457431822247	53	63	55	45	34	38	178.500	167.407	152.024	150.679	170.289	163.035
BLGT_RS02985	BLGT_03060	lcl|NZ_CP006741.1_cds_WP_007051273.1_597		0.565201	0	-1.47959	type III pantothenate kinase	0.0200641217735194	7.46769520698615	0.00089855129122716	744	502	414	319	478	340	266.951	234.707	196.940	205.818	214.191	202.888
BLGT_RS04845	BLGT_04975	lcl|NZ_CP006741.1_cds_WP_038426394.1_966		0.558672	0	-1.47291	zinc finger SWIM domain-containing protein	0.0200641217735194	4.26513715318729	0.000876167249162938	81	78	67	60	53	44	286.932	317.709	316.141	329.055	345.367	341.119
BLGT_RS00350	BLGT_00340	lcl|NZ_CP006741.1_cds_WP_038426225.1_71		0.525329	0	-1.43926	pectinesterase	0.033853113518012	4.85023715720618	0.00203332715545488	95	90	78	73	56	58	352.204	330.608	324.203	310.252	306.786	314.365
BLGT_RS08880	BLGT_09100	lcl|NZ_CP006741.1_cds_WP_038426550.1_1759		0.52305	0	-1.43699	sugar ABC transporter permease	0.000105964857874433	8.18393581085163	3.34978475893886e-7	1047	789	748	560	698	573	637.271	642.709	663.378	661.668	669.980	665.516
BLGT_RS00675	BLGT_00675	lcl|NZ_CP006741.1_cds_WP_007051681.1_137		0.493719	0	-1.40807	putative heavy metal-binding protein	0.000792402718176797	7.15926759248814	0.00000918485763956245	547	361	382	317	325	292	272.545	273.965	249.918	244.441	277.783	265.036
BLGT_RS08160	BLGT_08350	lcl|NZ_CP006741.1_cds_WP_029679328.1_1618		0.484526	0	-1.39913	peptide deformylase	0.042408066974458	4.16582711906304	0.00297827631886017	93	94	66	70	65	50	493.939	501.941	507.035	512.005	498.361	493.842
BLGT_RS00680	BLGT_00680	lcl|NZ_CP006741.1_cds_WP_032685264.1_138		0.482552	0	-1.39721	hemolysin III family protein	0.000739789805719896	8.03793495442628	0.00000635421781462625	1035	792	667	565	685	566	786.732	732.442	724.993	710.200	743.949	783.403
BLGT_RS00895	BLGT_00905	lcl|NZ_CP006741.1_cds_WP_007054672.1_180		0.476784	0	-1.39164	helix-turn-helix transcriptional regulator	0.0000649176273839793	8.83554841201278	1.02609526950441e-7	976	840	751	625	622	635	117.757	114.129	111.427	87.409	100.577	94.198
BLGT_RS03485	BLGT_03570	lcl|NZ_CP006741.1_cds_WP_007051183.1_696		0.468846	0	-1.384	permease	0.0212118923361049	5.76102315808415	0.00101700853666257	321	243	180	158	205	183	492.873	442.493	437.357	405.284	420.666	425.841
BLGT_RS10365	#N/A	lcl|NZ_CP006741.1_cds_WP_011068752.1_1692		0.457888	0	-1.37353	hypothetical protein	0.00856817236272143	6.80512732061288	0.000239125420913115	237	200	182	149	149	162	411.083	394.262	404.534	385.719	391.398	378.185
BLGT_RS08875	BLGT_09095	lcl|NZ_CP006741.1_cds_WP_038426636.1_1758		0.452612	0	-1.36852	carbohydrate ABC transporter permease	0.00042223584705519	7.89078010666357	0.00000244709921897107	850	737	678	525	637	527	2311.974	2177.135	2093.210	2110.527	2133.132	2202.781
BLGT_RS10355	#N/A	lcl|NZ_CP006741.1_cds_1681		0.451776	0	-1.36772	hypothetical protein	0.00000564403665239247	8.10204269791206	2.97367579156611e-9	978	820	901	766	625	631	297.855	303.408	316.429	263.752	275.123	280.364
BLGT_RS06950	#N/A	lcl|NZ_CP006741.1_cds_WP_007054063.1_1376		0.441825	0	-1.35832	hypothetical protein	0.0353263178956281	3.99582643782765	0.00232654886035486	75	76	80	60	59	55	286.666	299.763	308.655	268.072	247.983	263.921
BLGT_RS07600	BLGT_07795	lcl|NZ_CP006741.1_cds_WP_007053174.1_1505		0.422975	0	-1.34069	hypothetical protein	0.00795698539227934	6.67175141775419	0.000205422699800678	393	288	292	249	272	220	25.310	19.629	22.170	19.565	19.956	22.574
BLGT_RS09635	BLGT_09885	lcl|NZ_CP006741.1_cds_WP_080746399.1_1904		0.413018	0	-1.33147	FtsX-like permease family protein	0.0264924329443538	4.56516335534889	0.00135246918899331	104	100	94	74	76	79	64.207	46.549	50.387	43.959	44.169	41.525
BLGT_RS08940	BLGT_09160	lcl|NZ_CP006741.1_cds_WP_007053011.1_1768		0.403544	0	-1.32275	co-chaperone GroES	0.0200641217735194	12.1106579283178	0.000876551273563638	9654	7257	6299	5632	6141	6048	341.814	360.612	345.221	332.358	363.992	359.234
BLGT_RS02210	BLGT_02260	lcl|NZ_CP006741.1_cds_435		0.399437	0	-1.31899	IS3 family transposase	0.0353263178956281	4.95560102929507	0.0023173569945429	127	123	88	89	84	89	6.394	8.693	7.486	5.082	4.523	4.180
BLGT_RS00890	BLGT_00900	lcl|NZ_CP006741.1_cds_WP_007057596.1_179		0.392795	0	-1.31293	DnaJ domain-containing protein	0.00457160739920445	10.9436554900175	0.000113206294922344	3864	2939	2882	2320	2781	2408	1096.309	988.179	977.791	949.813	954.947	983.504
BLGT_RS08885	BLGT_09105	lcl|NZ_CP006741.1_cds_WP_007055228.1_1760		0.390189	0	-1.31056	extracellular solute-binding protein	0.01025948394124	9.50713094306803	0.000324325098247839	2066	1716	1444	1135	1573	1343	484.081	443.615	474.211	438.317	446.476	442.005
BLGT_RS03560	BLGT_03645	lcl|NZ_CP006741.1_cds_WP_007053613.1_711	argJ	0.38691	0	-1.30759	bifunctional glutamate N-acetyltransferase/amino-acid acetyltransferase ArgJ	0.0278077124470349	8.8930880332689	0.00147975709017414	2109	1515	1245	1290	1369	1129	309.577	307.895	313.262	326.006	314.768	320.496
BLGT_RS07535	BLGT_07730	lcl|NZ_CP006741.1_cds_WP_007053188.1_1492	groL	0.381311	0	-1.30252	chaperonin GroEL	0.0195406550221347	14.0744108464026	0.000810367691757974	33539	25445	22746	19287	23368	21078	784.600	813.201	818.569	889.338	851.444	854.748
BLGT_RS01815	BLGT_01860	lcl|NZ_CP006741.1_cds_WP_011068433.1_359		0.377449	0	-1.29904	MFS transporter	0.000770694055124575	7.69262060097816	0.00000852717342340151	665	530	517	451	470	425	352.204	330.328	334.856	370.981	355.212	393.792
BLGT_RS03565	BLGT_03650	lcl|NZ_CP006741.1_cds_WP_032738942.1_712	argB	0.363208	0	-1.28628	acetylglutamate kinase	0.0409196781126083	8.12628485934497	0.00284583641246802	1293	883	903	775	868	792	367.124	351.359	342.342	292.719	312.107	304.610
BLGT_RS01160	BLGT_01180	lcl|NZ_CP006741.1_cds_WP_007051584.1_230		0.360684	0	-1.28403	amino acid ABC transporter substrate-binding protein	0.000302911370238924	8.55219525961626	0.00000111716522216674	1136	1112	1174	869	933	925	432.662	368.464	333.416	310.760	334.990	315.758
BLGT_RS08870	BLGT_09090	lcl|NZ_CP006741.1_cds_WP_038426549.1_1757		0.358	0	-1.28165	alpha-glucosidase	0.0020918353463841	8.20695451682235	0.0000330637831356812	1174	1020	945	814	872	814	235.247	208.348	196.076	202.769	220.577	207.904
BLGT_RS01165	BLGT_01185	lcl|NZ_CP006741.1_cds_WP_007054710.1_231		0.356393	0	-1.28022	DUF2318 domain-containing protein	0.00042223584705519	7.85888746960656	0.000002113906640406	886	877	813	655	712	690	443.586	442.774	438.509	467.792	490.644	465.973
BLGT_RS00885	BLGT_00895	lcl|NZ_CP006741.1_cds_WP_007054671.1_178	grpE	0.354253	0	-1.27832	nucleotide exchange factor GrpE	0.00927901972093974	10.8869554854375	0.000278663922072479	3760	2917	2748	2385	2786	2339	723.058	746.462	769.334	826.068	797.430	741.321
BLGT_RS03555	BLGT_03640	lcl|NZ_CP006741.1_cds_WP_012471942.1_710		0.345762	0	-1.27082	N-acetyl-gamma-glutamyl-phosphate reductase	0.0144969152106857	8.95071395795983	0.000508020778127448	2098	1557	1386	1330	1454	1254	152.125	145.535	152.888	132.638	133.304	127.084
BLGT_RS08035	BLGT_08220	lcl|NZ_CP006741.1_cds_WP_011068805.1_1593		0.337015	0	-1.26314	branched-chain amino acid ABC transporter permease	0.0045536955070094	7.26226525648821	0.000100634863705758	702	626	566	512	529	491	772.345	851.618	865.213	769.151	736.765	729.894
BLGT_RS00990	BLGT_01000	lcl|NZ_CP006741.1_cds_WP_007054687.1_201		0.334047	0	-1.26054	ATP-binding protein	0.0147512891785951	8.13415851090251	0.000528497188695715	643	545	523	480	455	452	139.070	160.958	157.207	162.114	125.056	137.674
BLGT_RS03005	BLGT_03080	lcl|NZ_CP006741.1_cds_WP_013582427.1_601		0.328342	0	-1.25557	ABC transporter ATP-binding protein	0.0301250514995839	6.71497835374566	0.00171417574391731	542	450	451	383	421	370	614.359	605.694	593.700	581.119	541.997	530.072
BLGT_RS10320	#N/A	lcl|NZ_CP006741.1_cds_1528		0.324605	0	-1.25232	hypothetical protein	0.0181403283713552	5.85122582900364	0.000659474529833251	268	277	238	217	230	193	667.377	657.291	625.947	644.897	635.390	655.205
BLGT_RS03010	BLGT_03085	lcl|NZ_CP006741.1_cds_WP_008783136.1_602		0.317595	0	-1.24625	ABC transporter ATP-binding protein	0.0355882420203196	6.50752386223722	0.00236254925951542	477	364	379	337	355	308	157.719	156.751	143.098	130.860	134.368	131.543
BLGT_RS00355	BLGT_00345	lcl|NZ_CP006741.1_cds_WP_007051757.1_72		0.308329	0	-1.23827	NADP-specific glutamate dehydrogenase	0.0214990806920819	10.6372893135811	0.00105343229945396	4425	3752	3345	2960	3399	3118	34.368	35.893	39.158	30.492	33.792	31.492
BLGT_RS03380	BLGT_03465	lcl|NZ_CP006741.1_cds_WP_007056371.1_673		0.297136	0	-1.2287	bile acid:sodium symporter family protein	0.0186340655495089	9.12277006939393	0.00068724161668368	1542	1291	1214	1019	1253	1085	1127.747	1082.679	1088.642	1029.346	1100.491	1058.472
BLGT_RS05425	#N/A	lcl|NZ_CP006741.1_cds_1079	hrcA	0.292768	0	-1.22499	heat-inducible transcriptional repressor HrcA	0.00862903497824501	8.42190553150853	0.000248421150414638	786	652	626	595	543	583	1447.181	1394.499	1408.814	1384.827	1429.893	1442.510
BLGT_RS06805	BLGT_07000	lcl|NZ_CP006741.1_cds_WP_007052519.1_1352	hisB	0.292528	0	-1.22478	imidazoleglycerol-phosphate dehydratase HisB	0.011503867709083	7.96321680322023	0.000381845977698752	826	773	681	666	681	558	1078.459	1113.244	1037.103	1052.977	1075.480	1091.915
BLGT_RS04820	BLGT_04950	lcl|NZ_CP006741.1_cds_WP_038426389.1_961		0.290813	0	-1.22333	ATP-binding cassette domain-containing protein	0.00856817236272143	8.24823038487586	0.000239030894214201	1097	913	874	745	887	773	1178.899	1052.114	963.107	752.126	904.393	868.962
BLGT_RS04835	BLGT_04965	lcl|NZ_CP006741.1_cds_WP_052122978.1_964		0.282929	0	-1.21666	peroxiredoxin	0.0205859661301372	8.07635979470968	0.000932767696096839	728	538	531	500	533	474	57.546	57.204	53.554	53.360	59.069	60.755
BLGT_RS01155	BLGT_01175	lcl|NZ_CP006741.1_cds_WP_032735676.1_229		0.272392	0	-1.20781	iron permease	0.00457160739920445	8.99860987788503	0.000111647070204025	1504	1377	1411	1185	1227	1221	315.972	304.249	332.840	355.989	317.961	328.020
BLGT_RS08030	BLGT_08215	lcl|NZ_CP006741.1_cds_WP_007052443.1_1592		0.270279	0	-1.20604	ABC transporter ATP-binding protein	0.0353263178956281	7.46704545689542	0.00221653185042561	793	702	706	608	717	542	186.226	165.444	145.978	150.679	159.912	147.149
BLGT_RS03430	BLGT_03515	lcl|NZ_CP006741.1_cds_WP_007051196.1_684		0.269125	0	-1.20508	CrcB family protein	0.00335550798332482	7.35648395686207	0.0000614355439608339	802	834	756	700	656	676	1816.969	1644.909	1613.528	1621.899	1702.887	1662.398
BLGT_RS04130	BLGT_04225	lcl|NZ_CP006741.1_cds_WP_007052043.1_820		0.265142	0	-1.20175	Cof-type HAD-IIB family hydrolase	0.0427218409610689	6.37157403275027	0.00308371560151024	357	345	296	313	266	271	189.689	174.978	179.377	167.958	178.803	176.691
BLGT_RS00130	BLGT_00125	lcl|NZ_CP006741.1_cds_WP_007054630.1_25		0.254038	0	-1.19254	class C sortase	0.0299725027362985	7.06646706551201	0.0016739121654624	442	407	387	344	378	338	1807.378	1688.093	1622.741	1514.162	1505.725	1581.020
BLGT_RS02365	BLGT_02415	lcl|NZ_CP006741.1_cds_WP_080746411.1_466		0.253867	0	-1.1924	multidrug efflux MFS transporter	0.0424683770996382	7.15646584796321	0.00302066960403117	823	771	670	646	707	588	1626.214	1600.884	1479.067	1252.951	1466.346	1352.492
BLGT_RS06800	BLGT_06995	lcl|NZ_CP006741.1_cds_WP_038426469.1_1351		0.249445	0	-1.18875	hypothetical protein	0.0144477236529543	8.5135058639914	0.000491181418696258	1207	1064	1028	914	967	953	98.575	88.330	100.198	87.155	89.136	86.952
BLGT_RS07270	BLGT_07465	lcl|NZ_CP006741.1_cds_WP_007054010.1_1438		0.248134	0	-1.18767	Mrp/NBP35 family ATP-binding protein	0.0301250514995839	9.46773661146077	0.00171253322363278	2829	2614	2396	2150	2380	2208	64.207	52.157	49.811	49.549	43.370	47.935
BLGT_RS06790	BLGT_06985	lcl|NZ_CP006741.1_cds_WP_007052522.1_1349	priA	0.248001	0	-1.18756	bifunctional 1-(5-phosphoribosyl)-5-((5-phosphoribosylamino)methylideneamino)imidazole-4-carboxamide isomerase/phosphoribosylanthranilate isomerase PriA	0.0199489764268214	8.14656727111227	0.000840841999023031	1070	923	860	877	824	756	3539.360	3666.414	3743.016	3662.041	3899.612	3868.244
BLGT_RS01170	BLGT_01190	lcl|NZ_CP006741.1_cds_WP_007051582.1_232		0.245888	0	-1.18582	ABC transporter permease	0.00201277015112658	8.00671817598377	0.0000302194888204439	1030	995	977	846	888	856	9.857	12.899	10.653	9.656	8.781	10.590
BLGT_RS06795	BLGT_06990	lcl|NZ_CP006741.1_cds_WP_007052521.1_1350	hisH	0.245086	0	-1.18516	imidazole glycerol phosphate synthase subunit HisH	0.033853113518012	7.61986253539845	0.00202498343500147	703	632	567	546	572	522	184.095	186.195	181.968	187.269	207.007	200.380
BLGT_RS00880	BLGT_00890	lcl|NZ_CP006741.1_cds_WP_007051640.1_177	dnaK	0.239966	0	-1.18096	molecular chaperone DnaK	0.0226824426133866	12.62318503868	0.00112336649402441	12189	10505	9866	8809	10081	9217	480.618	490.444	471.908	410.620	416.675	436.432
BLGT_RS08025	BLGT_08210	lcl|NZ_CP006741.1_cds_WP_013410680.1_1591		0.234958	0	-1.17687	ABC transporter ATP-binding protein	0.0264924329443538	7.38101396200247	0.00135393361201387	791	701	636	607	629	611	364.193	388.373	357.314	383.178	356.010	372.890
BLGT_RS04940	BLGT_05075	lcl|NZ_CP006741.1_cds_WP_007052222.1_987		0.231738	0	-1.17425	bifunctional [glutamine synthetase] adenylyltransferase/[glutamine synthetase]-adenylyl-L-tyrosine phosphorylase	0.0289849596800768	11.8264762913572	0.00157428037563151	15902	12910	11458	11585	12034	11319	301.851	351.920	340.902	344.809	283.105	333.316
BLGT_RS09490	BLGT_09745	lcl|NZ_CP006741.1_cds_WP_007052900.1_1872		0.231512	0	-1.17406	HD domain-containing protein	0.0353263178956281	7.59471161843729	0.00231693645395876	989	842	830	785	769	762	27.441	34.491	27.929	24.901	28.470	25.918
BLGT_RS05460	BLGT_05600	lcl|NZ_CP006741.1_cds_WP_007056108.1_1086		0.225374	0	-1.16908	L-lactate dehydrogenase	0.0370740989899541	7.45997213273697	0.00248072211365868	668	598	588	557	527	538	931.929	844.046	838.724	773.470	816.322	779.223
BLGT_RS02815	BLGT_02880	lcl|NZ_CP006741.1_cds_WP_038426325.1_561		0.225319	0	-1.16904	fibronectin type III domain-containing protein	0.0200641217735194	8.40602047661585	0.000878981515923138	1213	1084	1073	1005	1058	887	436.126	414.732	438.221	413.669	410.023	406.333
BLGT_RS07605	BLGT_07800	lcl|NZ_CP006741.1_cds_WP_007053173.1_1506		0.216634	0	-1.16202	ECF transporter S component	0.0200641217735194	9.08711087437625	0.000891752504725685	2296	2032	1868	1778	1909	1757	668.442	686.734	699.080	727.479	716.809	718.468
BLGT_RS09030	BLGT_09250	lcl|NZ_CP006741.1_cds_WP_007055454.1_1786		0.20828	0	-1.15531	IS30 family transposase	0.01913071096481	8.03203185800618	0.000725717170424826	1024	970	972	864	918	845	1107.499	1096.419	1099.871	994.534	1107.675	1067.669
BLGT_RS08370	BLGT_08565	lcl|NZ_CP006741.1_cds_WP_007052354.1_1657		0.208272	0	-1.1553	hypothetical protein	0.0111223499405986	8.38964231591803	0.000363322284677088	1616	1351	1392	1330	1291	1237	245.104	242.558	229.764	237.072	227.495	237.724
BLGT_RS00270	BLGT_00265	lcl|NZ_CP006741.1_cds_WP_038426223.1_53		0.19259	0	-1.14281	ParB/RepB/Spo0J family partition protein	0.0278077124470349	8.16727038724963	0.00146988641826744	1378	1253	1189	1152	1173	1093	942.053	773.102	805.900	702.577	974.637	835.240
BLGT_RS06925	BLGT_07115	lcl|NZ_CP006741.1_cds_WP_007054067.1_1370	ftsZ	0.164571	0	-1.12083	cell division protein FtsZ	0.0427218409610689	11.3889740978979	0.00306209214744547	10537	9430	8892	8949	9041	8326	313.041	270.319	247.039	231.990	249.313	244.134
BLGT_RS05615	BLGT_05755	lcl|NZ_CP006741.1_cds_WP_007056702.1_1117	rpsB	-0.146994	0	1.10726	30S ribosomal protein S2	0.0497008748437555	12.0378823073369	0.00369221462221787	19301	18578	18065	21818	21380	20221	103.637	101.790	101.061	95.286	94.723	102.001
BLGT_RS02930	BLGT_03000	lcl|NZ_CP006741.1_cds_WP_013582420.1_585	glmS	-0.150859	0	1.11023	glutamine--fructose-6-phosphate transaminase (isomerizing)	0.0460024644492294	9.55241606484474	0.00336898975681922	3271	3246	3003	3794	3581	3448	895.697	714.215	649.845	555.709	696.321	621.204
BLGT_RS00550	BLGT_00550	lcl|NZ_CP006741.1_cds_WP_038426234.1_110	pknB	-0.179363	0	1.13238	Stk1 family PASTA domain-containing Ser/Thr kinase	0.0488772902649213	10.2468618854761	0.00360527957696996	4957	4820	4852	5940	5627	5408	26.375	19.629	19.867	14.992	18.625	19.230
BLGT_RS01095	BLGT_01110	lcl|NZ_CP006741.1_cds_WP_007055530.1_221		-0.186872	0	1.13829	hypothetical protein	0.0441682643101922	8.79144178172368	0.00321139118799079	1354	1195	1191	1516	1434	1405	2931.928	2587.941	2454.843	2306.690	2659.963	2466.424
BLGT_RS03920	BLGT_04000	lcl|NZ_CP006741.1_cds_WP_008782799.1_781	rpsA	-0.194033	0	1.14396	30S ribosomal protein S1	0.0045536955070094	13.3183561294927	0.0000964830779106287	42873	41058	41737	52627	48071	46671	241.375	261.346	257.116	295.514	271.664	256.118
BLGT_RS07645	BLGT_07840	lcl|NZ_CP006741.1_cds_WP_038426505.1_1514	arc	-0.202286	0	1.15052	proteasome ATPase	0.02641414663421	8.98381357062623	0.00132209901488406	1425	1430	1342	1719	1641	1585	929.265	900.970	804.173	782.618	794.769	810.715
BLGT_RS07640	BLGT_07835	lcl|NZ_CP006741.1_cds_WP_007053166.1_1513		-0.218194	0	1.16328	proteasome accessory factor PafA2	0.01913071096481	8.21064577752676	0.000718059176212719	786	842	770	997	904	956	480.085	472.778	451.465	455.087	436.099	443.399
BLGT_RS04705	BLGT_04815	lcl|NZ_CP006741.1_cds_WP_038426384.1_934		-0.219582	0	1.1644	alpha/beta hydrolase	0.0392197149566821	7.24329549234041	0.00270694555285846	392	356	371	467	437	430	650.592	640.746	638.904	640.324	626.343	642.385
BLGT_RS06330	BLGT_06500	lcl|NZ_CP006741.1_cds_WP_007054457.1_1253		-0.222556	0	1.1668	ABC transporter substrate-binding protein	0.00918971367112548	12.3127080276635	0.000271140129390425	17502	17679	18435	22811	20832	20550	284.001	297.239	311.534	303.900	299.602	309.627
BLGT_RS02275	BLGT_02330	lcl|NZ_CP006741.1_cds_WP_038426301.1_448		-0.224698	0	1.16853	ABC transporter permease	0.0193186953078006	10.9487712651762	0.000772937531667141	8476	9148	8729	11356	10160	10087	14.120	21.031	15.836	14.992	12.506	14.492
BLGT_RS04265	BLGT_04360	lcl|NZ_CP006741.1_cds_WP_038426364.1_845		-0.228106	0	1.1713	pyridoxamine kinase	0.0212118923361049	8.66325592320587	0.00100965055827388	1267	1213	1115	1473	1466	1369	213.401	201.898	198.380	185.745	186.519	193.970
BLGT_RS07060	BLGT_07260	lcl|NZ_CP006741.1_cds_WP_038426476.1_1398		-0.234171	0	1.17623	ATP-dependent helicase	0.0289849596800768	7.76392860346599	0.00158821696877133	539	525	494	682	593	602	223.258	218.723	211.336	192.351	198.493	198.986
BLGT_RS03630	BLGT_03715	lcl|NZ_CP006741.1_cds_WP_038426351.1_726		-0.2384	0	1.17968	hypothetical protein	0.0209439255804326	9.44607388401	0.000960021878555131	2289	2464	2600	3158	2831	2917	137.205	130.673	151.160	119.934	119.468	130.149
BLGT_RS08490	BLGT_08685	lcl|NZ_CP006741.1_cds_WP_007055350.1_1680		-0.238562	0	1.17982	extracellular solute-binding protein	0.0213192730312661	9.4179319188735	0.00103338941985062	1421	1303	1497	1766	1682	1656	346.343	321.915	310.958	274.933	294.812	272.282
BLGT_RS03620	BLGT_03705	lcl|NZ_CP006741.1_cds_WP_007056342.1_724		-0.243976	0	1.18425	putative ABC transporter permease	0.00856817236272143	7.90132385581777	0.000239258764607079	805	794	829	1081	941	927	1.865	1.122	1.728	2.287	2.661	2.230
BLGT_RS02280	BLGT_02335	lcl|NZ_CP006741.1_cds_WP_007054836.1_449		-0.247308	0	1.18699	ABC transporter permease	0.0102268499023394	10.5212420303729	0.000312517014929235	6170	6646	6614	8633	7542	7513	3247.366	2945.750	2840.661	2238.338	2682.313	2568.704
BLGT_RS03250	BLGT_03330	lcl|NZ_CP006741.1_cds_WP_008783577.1_648		-0.247628	0	1.18725	zinc ABC transporter solute-binding protein	0.0191444380342014	8.24432898741393	0.000736324539776976	748	808	837	984	1021	909	260.024	235.548	216.231	158.810	165.499	176.969
BLGT_RS04685	#N/A	lcl|NZ_CP006741.1_cds_930		-0.247966	0	1.18753	AMP-binding protein	0.00335550798332482	9.93963211569858	0.0000632131312299142	2662	2559	2718	3561	3058	3055	180.631	180.026	190.318	172.532	166.830	184.215
BLGT_RS01205	BLGT_01225	lcl|NZ_CP006741.1_cds_WP_038426258.1_239		-0.251843	0	1.19073	putative ABC transporter permease	0.0267219563619708	8.54388735909186	0.00138450272421978	1207	1296	1262	1667	1445	1488	345.544	336.216	320.172	302.629	317.429	327.463
BLGT_RS07375	BLGT_07570	lcl|NZ_CP006741.1_cds_WP_023658492.1_1459		-0.258746	0	1.19644	substrate-binding domain-containing protein	0.0337260365379888	9.12993461074746	0.0019901560022417	982	838	880	1226	1047	1036	195.817	189.560	185.711	187.777	189.978	172.789
BLGT_RS01085	BLGT_01100	lcl|NZ_CP006741.1_cds_WP_007055543.1_219		-0.277557	0	1.21214	MFS transporter	0.000758372266172195	8.41294910555328	0.00000799127783110848	1193	1240	1087	1547	1397	1425	268.816	273.965	298.578	263.244	246.919	269.774
BLGT_RS03615	BLGT_03700	lcl|NZ_CP006741.1_cds_WP_007056330.1_723		-0.285115	0	1.21851	HD domain-containing protein	0.00134918453240341	8.21560854377583	0.0000184819798959371	1071	1031	1036	1502	1202	1219	175.303	171.053	169.875	197.433	184.923	180.592
BLGT_RS01135	BLGT_01150	lcl|NZ_CP006741.1_cds_WP_038426255.1_227		-0.299564	0	1.23077	PEGA domain-containing protein	0.0193186953078006	9.53803197351106	0.00076688964124629	1208	1206	1377	1700	1598	1494	51.419	53.279	53.842	50.819	61.996	45.705
BLGT_RS03215	#N/A	lcl|NZ_CP006741.1_cds_641		-0.303837	0	1.23442	ABC transporter permease	0.0144969152106857	7.77314506157372	0.000511745689734427	631	722	750	959	823	884	171.307	152.826	150.584	121.966	121.065	125.969
BLGT_RS03735	BLGT_03820	lcl|NZ_CP006741.1_cds_WP_007055105.1_747		-0.307656	0	1.2377	UPF0182 family protein	0.00457160739920445	11.2152392001146	0.000108625647476488	6839	7060	7398	10304	8343	8455	185.693	176.380	175.346	178.122	172.417	183.937
BLGT_RS02285	BLGT_02340	lcl|NZ_CP006741.1_cds_WP_007051383.1_450		-0.313139	0	1.24241	ABC transporter ATP-binding protein	0.00201277015112658	10.0193925149183	0.0000307536008338624	4279	4620	4481	6136	5395	5529	65.539	67.299	63.631	67.590	64.390	67.443
BLGT_RS02925	BLGT_02995	lcl|NZ_CP006741.1_cds_WP_007056434.1_584		-0.317192	0	1.2459	amino acid ABC transporter ATP-binding protein	0.030883343063618	7.40116477730366	0.00178986709009377	661	621	642	922	738	798	215.532	232.744	226.596	226.146	204.879	236.609
BLGT_RS07835	BLGT_08025	lcl|NZ_CP006741.1_cds_WP_038426515.1_1553		-0.321225	0	1.24939	gamma-glutamylcysteine synthetase	0.000705344063998606	8.84635816152421	0.00000445949882401648	1251	1210	1211	1727	1428	1547	116.158	106.557	102.213	114.344	94.457	105.903
BLGT_RS02385	#N/A	lcl|NZ_CP006741.1_cds_WP_158332785.1_469		-0.32703	0	1.25443	hypothetical protein	0.0267219563619708	5.90194947296485	0.00139382174912282	162	149	153	214	184	198	1345.410	1265.789	1237.211	1146.484	1251.356	1231.261
BLGT_RS03205	BLGT_03285	lcl|NZ_CP006741.1_cds_WP_007051244.1_639		-0.329562	0	1.25663	ABC transporter ATP-binding protein	0.030883343063618	6.60447510659892	0.00178361374164068	215	233	248	337	287	274	921.806	860.871	934.314	959.723	899.337	916.060
BLGT_RS07150	BLGT_07350	lcl|NZ_CP006741.1_cds_WP_007054027.1_1416		-0.33429	0	1.26076	amino acid ABC transporter permease	0.0353263178956281	6.79293293426376	0.00232312020043567	276	298	276	423	338	339	402.024	401.273	404.246	391.309	403.371	392.956
BLGT_RS09220	#N/A	lcl|NZ_CP006741.1_cds_WP_010081272.1_1818		-0.350988	0	1.27543	ABC transporter ATP-binding protein	0.0195406550221347	8.2747180575919	0.000813336009878102	1280	1469	1512	2152	1687	1756	119.089	123.102	130.430	118.409	107.761	116.493
BLGT_RS04410	BLGT_04510	lcl|NZ_CP006741.1_cds_WP_013582523.1_875		-0.361034	0	1.28435	DEAD/DEAH box helicase	0.0282727197413295	9.67632393879582	0.00151939800506618	1648	1860	2213	2911	2268	2398	602.903	653.645	686.987	620.758	660.667	649.910
BLGT_RS07355	BLGT_07550	lcl|NZ_CP006741.1_cds_WP_021975474.1_1455		-0.370595	0	1.29289	MFS transporter	0.0299725027362985	5.89660757382667	0.00165832943956568	162	196	197	302	214	222	808.045	822.174	830.086	816.667	799.293	871.191
BLGT_RS04750	BLGT_04860	lcl|NZ_CP006741.1_cds_WP_080746355.1_944		-0.378046	0	1.29958	glycerate kinase	0.0107632619409756	6.41752605236373	0.000345921484931249	179	177	178	273	247	192	250.166	249.569	242.720	198.704	224.036	224.068
BLGT_RS04280	BLGT_04375	lcl|NZ_CP006741.1_cds_WP_038426366.1_848		-0.382834	0	1.3039	FtsX-like permease family protein	0.0038050743376021	10.2496514536443	0.0000741768969922432	5187	5802	6031	8524	7289	7027	178.234	170.772	168.724	174.310	160.710	182.543
BLGT_RS07650	BLGT_07845	lcl|NZ_CP006741.1_cds_WP_007057155.1_1515		-0.382886	0	1.30395	DedA family protein	0.00091516987147814	5.68880606195357	0.0000110900458609048	196	213	187	289	254	253	317.836	347.713	312.974	393.088	371.708	397.136
BLGT_RS09215	BLGT_09445	lcl|NZ_CP006741.1_cds_WP_007053066.1_1817		-0.384255	0	1.30519	hypothetical protein	0.0045536955070094	8.63467422958444	0.000100766707742042	1396	1565	1692	2264	2060	1924	360.730	335.095	342.918	385.211	381.553	391.562
BLGT_RS01915	BLGT_01965	lcl|NZ_CP006741.1_cds_WP_007051433.1_379		-0.385533	0	1.30634	phosphate ABC transporter ATP-binding protein	0.0373276694935034	4.85343766797707	0.00252996888694051	78	108	97	138	115	126	222.725	215.078	201.547	201.499	213.925	193.134
BLGT_RS05180	BLGT_05325	lcl|NZ_CP006741.1_cds_WP_007052279.1_1035		-0.393404	0	1.31349	teicoplanin resistance protein VanZ	0.0212118923361049	6.1173968741206	0.0010022948023667	264	262	309	453	358	318	623.684	565.595	534.100	481.259	560.622	530.908
BLGT_RS03210	BLGT_03290	lcl|NZ_CP006741.1_cds_WP_038426341.1_640		-0.400974	0	1.3204	hypothetical protein	0.0373276694935034	6.73840108859928	0.00253702284755634	212	274	282	414	312	319	1117.090	1082.679	1077.125	1020.706	1007.630	1015.275
BLGT_RS04800	BLGT_04930	lcl|NZ_CP006741.1_cds_WP_007052185.1_957		-0.401055	0	1.32047	ABC transporter substrate-binding protein	0.0144477236529543	9.81478688950854	0.000494785056608025	2588	2924	3130	4320	3675	3747	30.904	37.015	30.808	21.090	18.625	16.722
BLGT_RS02265	BLGT_02320	lcl|NZ_CP006741.1_cds_WP_007057865.1_446		-0.408165	0	1.327	gamma-glutamyl-gamma-aminobutyrate hydrolase family protein	0.0353263178956281	4.93336838608691	0.00222714834622741	112	108	122	194	128	144	321.833	338.179	396.472	431.964	425.190	416.366
BLGT_RS02910	BLGT_02980	lcl|NZ_CP006741.1_cds_WP_080746413.1_581		-0.408323	0	1.32714	ABC transporter substrate-binding protein	0.0045536955070094	8.4358279152006	0.0000987001058931146	994	1044	1182	1642	1408	1347	32.769	33.089	35.991	39.385	34.856	31.492
BLGT_RS06620	BLGT_06815	lcl|NZ_CP006741.1_cds_WP_007057343.1_1315		-0.418873	0	1.33688	carbohydrate ABC transporter permease	0.0331942153956872	4.1270522839477	0.00194128446202386	64	69	62	88	92	87	234.980	230.781	242.720	187.523	228.559	207.068
BLGT_RS06780	BLGT_06975	lcl|NZ_CP006741.1_cds_WP_007052524.1_1347	glnA	-0.430551	0	1.34775	type I glutamate--ammonia ligase	0.00457160739920445	9.44894429692896	0.00010364185377669	2226	2431	2787	3890	3082	3357	2402.023	2214.710	2234.868	2233.510	2392.290	2308.963
BLGT_RS02920	BLGT_02990	lcl|NZ_CP006741.1_cds_WP_008783148.1_583		-0.439498	0	1.35613	amino acid ABC transporter permease	0.00457160739920445	7.81786181310955	0.000112865616426128	772	869	986	1482	1107	1087	291.994	256.018	256.541	239.613	259.424	247.757
BLGT_RS03015	BLGT_03090	lcl|NZ_CP006741.1_cds_WP_013582428.1_603		-0.449258	0	1.36534	pyridoxal-phosphate dependent enzyme	0.000999231592141527	5.80127187271413	0.0000126351729248665	181	192	201	278	253	272	525.376	537.273	513.657	538.939	530.290	553.482
BLGT_RS01900	BLGT_01950	lcl|NZ_CP006741.1_cds_WP_007051436.1_376	pstS	-0.450965	0	1.36695	phosphate ABC transporter substrate-binding protein PstS	0.00335550798332482	6.65089181857566	0.0000616337118386799	256	293	281	429	376	360	919.141	897.886	903.794	884.256	886.033	894.323
BLGT_RS07140	BLGT_07340	lcl|NZ_CP006741.1_cds_WP_007054028.1_1414		-0.476306	0	1.39118	amino acid ABC transporter ATP-binding protein	0.00220739256841074	6.53814597610348	0.00003605330327752	229	271	269	387	353	358	813.640	768.895	725.569	696.225	705.368	724.042
BLGT_RS04275	BLGT_04370	lcl|NZ_CP006741.1_cds_WP_038426365.1_847		-0.489327	0	1.40379	ABC transporter ATP-binding protein	0.00042223584705519	8.76903115080818	0.00000231103057861916	1801	2120	2195	3238	2800	2797	780.604	819.650	866.652	907.633	800.889	856.978
BLGT_RS07135	BLGT_07335	lcl|NZ_CP006741.1_cds_WP_007054029.1_1413		-0.493141	0	1.40751	transporter substrate-binding domain-containing protein	0.0000229870098445847	7.82788563653901	2.42223496781715e-8	618	634	640	1079	835	823	171.307	184.793	203.562	202.769	174.280	171.396
BLGT_RS02035	BLGT_02080	lcl|NZ_CP006741.1_cds_WP_032746059.1_403		-0.505027	0	1.41915	cytosine permease	0.000739789805719896	8.95976381342503	0.00000724746508133569	1548	1702	1787	2789	2221	2344	350.872	333.132	325.354	345.317	338.183	349.480
BLGT_RS07435	BLGT_07630	lcl|NZ_CP006741.1_cds_WP_007057226.1_1472		-0.506414	0	1.42051	glutamate ABC transporter substrate-binding protein	0.0193186953078006	7.20141931052629	0.000773562088194335	292	356	399	616	453	466	569.601	887.230	1101.023	1635.366	1299.782	1431.083
BLGT_RS03020	BLGT_03095	lcl|NZ_CP006741.1_cds_WP_007053689.1_604		-0.509606	0	1.42366	cystathionine gamma-synthase	0.000105964857874433	6.98444520991859	2.97562745258597e-7	376	391	478	641	572	607	287.998	296.398	323.627	352.432	289.225	324.955
BLGT_RS03150	BLGT_03230	lcl|NZ_CP006741.1_cds_WP_007056452.1_629	pxpA	-0.525771	0	1.4397	LamB/YcsF family protein	0.01025948394124	6.02093583280461	0.000324023883384687	174	188	212	318	279	253	78.860	67.019	70.541	88.934	77.428	77.476
BLGT_RS07440	BLGT_07635	lcl|NZ_CP006741.1_cds_WP_007055647.1_1473		-0.589887	0	1.50513	amino acid ABC transporter ATP-binding protein	0.00798045597245228	7.09122692677467	0.000210233297482937	315	395	467	727	506	596	240.309	226.294	212.488	203.786	207.273	215.708
BLGT_RS03495	BLGT_03580	lcl|NZ_CP006741.1_cds_WP_013582464.1_698	glnA	-0.669942	0	1.59101	type I glutamate--ammonia ligase	0.00111082030678232	11.3878470311319	0.0000146314582031391	7550	9348	10824	17670	13259	14618	138.271	131.514	123.520	123.999	125.056	126.805
BLGT_RS01255	BLGT_01275	lcl|NZ_CP006741.1_cds_WP_003828095.1_248	amt	-0.799027	0	1.73993	ammonium transporter	0.00415403389504201	9.85437261247884	0.0000831682233991552	2138	3164	3824	6436	4885	5135	190.755	174.137	187.151	204.802	198.493	204.560
BLGT_RS03145	BLGT_03225	lcl|NZ_CP006741.1_cds_WP_144314110.1_628		-0.827284	0	1.77434	putative hydro-lyase	0.00633205778012579	7.22094427144443	0.000160136340066406	345	567	654	1128	832	920	717.996	614.387	678.638	629.652	595.478	657.156
BLGT_RS07485	BLGT_07680	lcl|NZ_CP006741.1_cds_WP_007056629.1_1482		-0.845338	0	1.79669	PucR family transcriptional regulator	0.00201277015112658	4.51979651905127	0.0000292274172760189	54	80	73	151	107	125	96.710	87.770	98.470	80.549	77.694	86.395
BLGT_RS08615	BLGT_08825	lcl|NZ_CP006741.1_cds_WP_038426544.1_1707		-0.970459	0	1.95946	circularly permuted type 2 ATP-grasp protein	0.000347662101066742	7.36915709268179	0.00000146538293389564	315	434	550	1052	719	864	264.819	258.542	308.367	308.473	333.127	307.955
																	43.160	46.549	47.508	47.008	39.911	37.345
																	119.888	120.298	125.247	122.475	122.129	117.329
																	228.054	222.088	227.748	225.638	249.047	224.068
																	1229.785	1269.995	1285.582	1327.655	1253.751	1228.195
																	2570.932	2674.589	2630.189	2739.162	2706.526	2670.148
																	889.036	997.713	972.608	967.092	863.417	973.192
																	1778.605	1898.684	1879.858	1976.364	1808.519	1938.581
																	102.038	102.912	110.563	111.548	87.539	97.542
																	352.471	339.862	351.268	343.793	350.422	349.758
																	280.005	272.282	281.014	279.506	255.699	282.872
																	248.035	242.839	242.720	243.171	247.185	240.511
																	1261.755	1378.516	1378.870	1273.024	1331.711	1311.246
																	1659.516	1689.495	1722.363	1651.374	1716.989	1669.644
																	1015.585	955.090	927.980	873.330	888.162	892.929
																	217.397	223.210	217.095	194.384	198.493	183.658
																	72.732	72.908	64.783	61.745	59.069	53.230
																	1427.733	1407.118	1328.771	1444.285	1348.208	1449.756
																	882.109	896.764	864.061	873.330	868.472	901.847
																	137.738	131.795	152.312	159.827	142.351	143.805
																	372.718	395.384	371.134	361.071	352.551	351.431
																	165.712	157.593	149.721	154.237	147.406	151.051
																	621.819	657.291	662.514	629.143	613.838	637.926
																	75.929	78.516	65.935	62.762	60.399	57.968
																	1151.991	1090.530	1094.112	996.059	1040.092	1032.554
																	992.406	942.752	938.633	813.363	919.825	907.142
																	1.599	2.524	2.591	1.016	1.863	1.393
																	21.846	17.947	13.532	11.434	18.359	13.099
																	249.633	241.437	222.565	231.228	224.036	227.134
																	830.957	812.079	837.572	896.707	894.282	934.175
																	800.585	826.661	834.980	815.396	842.929	880.109
																	1102.170	1043.140	1016.373	1001.649	1074.149	1120.620
																	1919.007	1890.271	1868.629	1778.169	1971.358	1942.483
																	6871.181	6483.454	6283.372	5614.520	6283.920	6154.633
																	3882.773	3895.512	3834.288	3336.543	3784.667	3595.405
																	7278.001	7132.332	7098.774	6469.555	7328.269	6883.413
																	1064.339	1106.234	1085.187	935.330	1051.267	979.324
																	138.004	141.890	134.173	133.655	130.643	129.592
																	282.936	268.356	279.575	300.342	272.462	277.020
																	666.577	655.047	646.390	648.709	640.977	615.631
																	630.877	587.467	612.991	570.447	568.605	593.893
																	507.792	486.518	475.363	466.267	498.095	474.612
																	272.545	244.521	234.946	224.621	227.495	236.331
																	55.681	68.982	69.678	77.245	80.621	68.280
																	192.886	224.331	225.445	234.785	207.539	208.183
																	361.529	392.299	393.880	407.317	384.746	404.661
																	605.035	582.420	574.697	582.898	571.532	571.597
																	115.625	104.594	96.167	85.631	87.539	98.100
																	19.715	28.041	22.746	20.582	17.295	20.902
																	145.731	123.943	138.780	136.958	137.827	133.493
																	338.617	301.165	320.748	326.006	326.475	326.627
																	679.099	687.014	718.659	672.848	719.470	713.451
																	46.623	44.025	38.006	31.508	36.186	35.673
																	269.615	230.500	219.110	201.245	238.670	210.970
																	1080.591	1177.459	1194.886	1205.689	1044.083	1099.997
																	655.654	628.969	643.511	592.553	587.496	609.221
																	144.398	138.805	139.067	136.196	128.249	121.788
																	160.650	151.143	168.436	148.392	149.801	162.199
																	400.160	435.763	413.459	389.276	414.281	410.513
																	261.889	266.954	278.135	298.564	249.579	263.085
																	352.471	338.740	349.540	411.637	375.699	378.464
																	118.290	114.970	107.972	120.442	111.752	110.083
																	69.002	60.289	55.857	62.762	56.408	56.853
																	343.679	311.260	352.419	326.260	306.254	306.282
																	1439.988	1579.853	1628.212	1701.431	1552.554	1564.577
																	538.963	528.581	510.778	499.300	494.369	502.482
																	372.186	383.606	385.819	419.768	390.334	402.710
																	681.230	681.126	702.535	686.315	646.033	629.286
																	35.167	28.602	25.337	24.647	32.727	24.246
																	302.118	274.525	279.287	257.654	261.287	267.544
																	888.503	1042.019	1006.871	975.985	887.630	899.896
																	203.543	192.364	204.138	207.343	208.870	203.445
																	367.657	337.338	329.097	360.055	351.220	370.660
																	85.787	111.885	113.442	113.327	113.615	121.231
																	512.588	484.556	443.691	488.120	463.239	496.629
																	338.084	299.482	317.293	297.801	320.888	325.512
																	379.912	367.903	379.484	393.596	387.141	363.693
																	10.124	8.412	9.789	10.926	7.716	5.295
																	127.881	111.605	108.260	99.606	100.045	91.968
																	440.122	395.103	412.596	368.694	390.068	360.070
																	442.520	402.394	388.122	367.678	394.059	374.283
																	199.547	164.323	172.467	164.909	172.151	166.658
																	126.548	106.838	110.851	105.958	105.632	102.280
																	281.604	278.732	274.392	282.301	290.821	290.676
																	297.322	283.499	287.061	262.736	287.362	265.315
																	117.224	116.091	115.170	98.081	125.322	110.641
																	39.163	37.856	35.703	41.418	34.058	38.738
																	28.773	31.687	30.520	32.524	30.067	31.492
																	129.213	110.764	120.352	90.967	109.091	110.083
																	59.411	66.739	57.873	45.737	63.592	53.230
																	2925.800	2939.581	2962.741	3136.061	3055.086	3004.299
																	30.372	35.613	43.764	37.098	37.783	33.443
																	144.398	147.778	136.188	138.229	149.269	149.936
																	127.081	113.568	120.640	109.262	138.892	118.444
																	273.078	252.933	266.330	241.392	296.941	285.938
																	29.839	30.285	35.127	49.295	34.058	40.132
																	2258.157	2565.228	2513.291	2885.522	2703.333	2811.166
																	1643.798	1863.632	1904.331	2193.617	2006.746	2093.813
																	1140.002	1295.513	1290.189	1559.137	1435.481	1540.888
																	1511.655	1597.519	1583.872	1760.636	1631.845	1703.087
																	758.758	717.299	676.046	602.209	647.895	641.270
																	346.343	329.206	344.070	332.613	333.926	340.562
																	19.182	19.909	25.049	25.410	18.625	23.410
																	345.277	339.021	357.890	376.571	379.425	364.808
																	49.021	47.390	40.021	42.688	31.929	39.017
																	225.389	246.764	254.813	280.523	253.837	284.823
																	219.262	216.199	192.909	164.146	188.116	163.871
																	34.101	35.613	42.325	36.590	33.260	36.787
																	43.160	41.782	44.052	54.377	48.958	55.181
																	99.943	114.507	105.993	113.110	110.422	114.590
																	321.566	326.402	335.432	329.309	339.779	329.414
																	39.430	40.099	37.718	35.319	39.113	37.066
																	610.630	623.641	640.344	636.512	650.822	640.155
																	20.781	20.470	17.275	18.803	23.149	20.623
																	171.040	169.931	169.299	183.458	172.949	176.133
																	730.518	690.660	684.972	650.233	717.341	661.057
																	597.309	572.606	555.406	512.767	561.155	568.532
																	734.247	690.660	666.545	591.791	667.585	622.877
																	680.697	623.921	589.093	562.570	626.343	605.876
																	164.380	153.947	157.783	135.942	150.333	144.362
																	2717.462	2593.830	2686.046	2969.120	2721.161	2761.837
																	337.818	326.963	311.822	330.326	328.338	323.283
																	490.209	525.496	515.385	534.111	537.740	553.482
																	522.179	529.422	519.991	506.415	540.933	520.318
																	27.974	24.957	33.975	31.000	30.599	30.377
																	20.514	23.555	23.610	31.000	23.947	21.459
																	251.498	251.251	262.875	287.383	275.123	270.889
																	110.031	107.679	131.581	118.917	104.568	113.428
																	374.850	400.151	418.642	459.661	389.269	453.989
																	905.554	905.177	925.965	881.970	870.069	859.765
																	190.489	185.354	181.968	174.819	171.087	166.936
																	245.904	221.808	235.810	225.638	234.679	224.068
																	99.907	110.483	98.182	105.704	100.045	104.231
																	75.130	77.675	76.876	77.245	83.282	71.066
																	237.911	204.702	214.504	210.900	213.659	195.084
																	23.111	46.306	45.791	50.487	43.053	39.468
																	20.781	26.079	22.458	18.803	23.415	23.131
																	970.294	899.849	925.965	919.068	964.792	959.536
																	812.308	796.937	802.733	855.289	804.082	852.519
																	1073.131	1031.083	1069.639	1123.361	1119.648	1117.276
																	147.862	143.011	128.702	119.171	137.561	131.543
																	96.443	102.071	89.257	83.598	88.071	79.427
																	93.779	76.833	82.346	80.803	79.291	83.050
																	270.148	262.468	249.630	241.646	253.038	243.298
																	6605.829	6936.322	6927.171	6928.962	7052.348	7063.169
																	161.449	160.116	162.101	161.860	152.196	173.625
																	136.406	132.636	124.959	115.360	123.459	126.247
																	234.714	206.104	211.336	203.786	195.300	182.543
																	323.165	303.969	308.943	255.367	281.509	247.200
																	156.654	149.741	156.055	130.860	156.985	138.231
																	331.957	333.973	325.067	329.563	330.467	328.299
																	932.462	897.886	885.079	857.068	886.033	850.289
																	1666.976	1858.584	1818.818	1692.030	1762.222	1699.185
																	2637.536	2842.277	2853.042	2744.752	2833.711	2783.297
																	691.354	727.114	728.161	732.561	714.947	738.255
																	536.033	545.966	540.434	565.365	590.689	571.319
																	1263.087	1323.274	1342.303	1292.844	1361.512	1408.788
																	285.333	277.610	285.909	298.309	321.952	316.873
																	264.819	292.752	340.327	417.227	374.635	375.398
																	228.853	178.343	173.618	187.015	170.289	168.887
																	871.453	910.224	864.637	964.043	952.819	960.930
																	163.581	151.424	152.888	158.810	174.812	163.871
																	370.587	341.825	353.859	357.514	377.030	389.611
																	547.755	488.201	457.224	404.014	458.715	438.104
																	925.535	815.725	786.033	659.889	783.594	674.156
																	26.375	15.984	23.898	18.803	26.874	25.361
																	514.453	431.557	457.224	384.448	454.192	415.808
																	238.977	249.569	227.460	230.212	218.981	228.249
																	48.222	53.840	57.873	70.639	67.317	75.804
																	100.173	109.642	137.628	162.876	152.196	169.166
																	199.547	183.110	182.544	201.245	193.969	193.134
																	849.340	785.159	804.748	735.102	769.226	753.026
																	329.559	332.571	357.314	383.940	342.972	357.840
																	57.280	51.877	54.994	46.500	55.610	53.788
																	126.016	120.298	127.550	129.589	119.734	140.182
																	165.445	165.164	182.832	203.786	202.750	192.297
																	155.055	157.032	158.070	166.433	146.076	168.330
																	49.820	44.305	47.220	60.729	53.747	46.263
																	164.113	166.286	170.163	156.015	168.958	177.805
																	224.857	219.284	229.764	267.564	240.533	250.823
																	91.914	158.995	188.302	286.621	221.375	256.397
																	46.357	52.718	61.040	80.803	74.235	70.509
																	81.257	81.040	84.362	77.499	87.273	75.526
																	92.713	91.415	92.424	90.967	89.136	94.198
																	1060.343	997.152	980.382	989.452	894.814	953.684
																	223.258	216.199	191.758	183.204	197.162	201.216
																	17.850	21.872	18.715	17.279	20.754	20.902
																	57.280	65.336	71.405	85.631	76.364	76.362
																	168.110	202.459	215.943	243.679	218.981	246.364
																	773.411	766.652	800.142	840.044	801.953	813.781
																	89.516	102.912	99.334	104.434	97.118	105.903
																	485.147	483.434	490.047	464.997	511.398	485.481
																	148.395	171.333	153.464	152.712	143.149	152.166
																	18.649	16.544	22.170	19.565	14.368	18.951
																	199.281	226.575	240.993	250.031	271.664	253.331
																	4346.340	4568.786	4787.893	5153.843	4523.560	4796.289
																	2097.507	2378.753	2312.896	2693.425	2427.412	2529.408
																	805.115	807.873	777.971	776.265	757.785	754.140
																	293.592	251.251	262.587	253.588	266.874	253.331
																	347.409	333.973	322.187	330.072	317.163	326.348
																	740.375	721.505	743.133	817.175	766.033	797.895
																	82.323	86.087	83.498	85.885	78.759	86.395
																	202.211	198.253	196.364	191.589	202.484	203.445
																	119.355	123.663	128.126	131.114	129.845	129.313
																	51.951	52.157	54.130	41.164	46.829	50.443
																	145.198	125.906	124.671	115.106	116.541	123.182
																	487.012	496.333	505.307	488.882	460.844	481.301
																	173.704	159.556	171.603	163.638	171.087	168.609
																	225.123	227.977	214.792	222.843	205.677	222.954
																	410.816	362.015	349.540	258.925	333.393	302.381
																	1770.346	1837.553	1870.644	1849.824	1977.478	1863.056
																	1276.940	1330.004	1330.210	1333.499	1274.239	1292.295
																	11845.734	12489.362	12875.975	13082.167	12907.087	12916.536
																	23142.648	22981.896	23069.935	24524.394	24108.625	24301.103
																	225.123	225.172	226.884	242.916	244.258	232.986
																	115.359	102.632	118.913	101.385	112.284	109.526
																	101.505	107.959	105.668	89.696	95.255	90.854
																	91.115	78.516	74.572	81.057	80.621	72.739
																	46.357	45.988	40.885	38.877	33.260	32.607
																	213.667	233.865	217.671	177.868	174.546	188.396
																	66.871	66.458	68.814	62.762	64.923	71.066
																	429.998	450.065	445.419	474.144	461.908	464.858
																	99.107	98.986	95.015	99.352	94.989	93.362
																	24.777	18.227	21.306	19.311	20.754	25.082
																	34.101	31.126	34.263	30.746	31.397	28.705
																	85.520	68.141	51.826	40.147	54.546	51.001
																	2011.454	2621.311	3116.493	4489.888	3527.903	4073.919
																	555.748	531.385	538.418	543.767	491.177	527.843
																	450.779	444.176	468.165	500.316	455.788	464.580
																	82.590	83.844	78.027	68.352	78.759	76.362
																	156.387	158.434	159.510	130.352	140.754	138.789
																	86.852	91.695	83.210	87.155	84.612	78.591
																	179.832	207.226	201.835	211.408	182.528	193.691
																	1737.843	1836.432	1823.713	1747.677	1812.244	1839.646
																	558.945	436.605	399.063	337.949	386.875	349.480
																	561.875	424.827	358.466	327.785	364.258	314.643
																	349.007	270.600	271.513	249.015	253.304	263.921
																	278.939	248.727	218.247	203.023	228.559	204.839
																	153.723	124.784	119.489	107.483	109.623	110.083
																	864.526	688.417	611.551	550.882	630.334	610.057
																	545.624	531.104	489.471	490.661	458.183	483.252
																	214.466	222.649	238.689	274.679	250.378	258.347
																	623.151	621.678	655.604	680.471	666.255	639.877
																	494.471	528.861	541.010	578.578	574.724	580.237
																	234.980	255.177	261.147	286.367	259.424	268.938
																	57.546	68.141	69.966	67.082	63.592	67.443
																	217.397	204.422	197.228	200.736	200.621	203.724
																	83.122	79.077	86.377	71.655	79.025	89.739
																	58.878	61.130	68.238	71.909	72.905	73.575
																	85.520	97.584	115.746	112.819	107.495	117.051
																	52.751	59.448	57.873	67.590	65.987	72.181
																	357.000	356.406	368.255	384.702	356.808	380.415
																	25.043	20.751	22.170	16.770	16.231	17.000
																	299.720	298.080	300.881	325.244	321.154	340.283
																	156.920	151.143	164.693	162.368	147.406	153.002
																	271.746	294.154	276.983	306.695	286.830	298.479
																	84.454	84.124	84.074	74.959	71.574	76.083
																	175.303	158.995	158.646	164.146	167.894	158.018
																	126.282	124.784	125.823	113.581	120.799	113.149
																	277.075	288.546	302.896	304.662	281.242	291.233
																	5.861	6.450	6.334	6.861	6.120	4.459
																	742.506	692.903	716.644	711.217	664.392	739.370
																	514.986	483.995	443.979	444.923	469.358	474.612
																	225.389	224.892	204.714	182.441	200.355	196.478
																	237.112	218.443	201.547	191.589	198.759	215.150
																	278.673	318.270	313.550	301.613	306.254	304.610
																	763.021	807.873	854.847	920.846	848.251	889.863
																	457.173	452.027	473.060	523.185	481.066	484.924
																	56.481	52.157	52.690	59.967	53.215	53.509
																	810.443	798.058	792.656	794.052	827.763	819.354
																	879.978	911.626	930.283	884.256	952.819	932.503
																	132.143	118.335	117.185	119.934	98.448	100.886
																	41.561	46.549	42.613	40.401	42.040	39.296
																	234.181	220.686	243.872	238.851	225.633	234.380
																	11422.130	11513.241	12017.097	13372.346	12790.545	13006.833
																	258.425	236.389	244.736	209.630	222.174	220.445
																	441.721	402.114	423.249	423.325	418.006	428.071
																	320.501	288.266	265.754	252.318	311.841	261.134
																	687.624	680.004	720.387	719.094	651.620	673.320
																	589.316	662.618	665.681	705.118	632.197	691.435
																	294.924	279.012	281.302	282.555	275.389	272.839
																	2056.745	1894.758	1898.285	2019.306	2019.252	1996.549
																	83.655	83.283	95.303	80.549	88.869	79.427
																	27.707	28.322	26.489	25.156	26.075	23.410
																	68.736	60.289	60.752	68.098	65.987	57.411
																	101.239	96.743	93.575	91.729	81.419	94.755
																	91.648	93.097	90.984	93.508	74.767	85.280
																	2412.147	2539.710	2521.353	2730.777	2638.943	2665.967
																	201.945	222.368	209.897	221.064	229.358	224.626
																	7.326	7.711	6.478	5.590	5.455	5.713
																	7.326	7.711	6.478	5.590	5.455	5.713
																	82.856	98.986	94.151	103.671	92.328	91.132
																	88.984	93.658	86.377	88.680	79.823	80.542
																	411.882	397.066	405.973	376.063	373.039	383.759
																	1156.786	1131.190	1127.800	1173.418	1130.025	1134.834
																	766.750	770.578	744.860	794.814	760.179	790.370
																	101.505	100.669	105.956	89.442	105.366	104.231
																	53.284	57.204	52.114	55.139	60.931	51.279
																	177.168	181.989	162.965	159.319	195.034	175.019
																	69.801	67.019	79.179	83.598	73.171	77.755
																	6321.561	6829.204	6630.609	6187.762	6805.695	6733.755
																	349.007	341.264	338.023	275.441	341.908	299.594
																	61.276	58.046	54.706	53.614	59.867	59.640
																	238.977	240.315	231.203	214.966	230.954	218.216
																	4266.681	4376.142	4408.121	4553.412	4371.897	4471.055
																	201.145	210.030	218.247	214.203	216.852	212.363
																	25.310	31.126	30.808	26.934	29.268	31.771
																	536.033	512.036	543.889	506.923	540.401	531.187
																	559.211	561.109	580.743	558.759	574.724	591.106
																	184.894	171.613	181.392	181.425	197.695	170.281
																	8.525	7.291	5.615	4.320	5.188	3.344
																	8.525	7.291	5.615	4.320	5.188	3.344
																	135.340	142.450	155.191	170.753	145.011	155.789
																	160.117	165.725	144.538	150.171	153.526	155.231
																	387.904	426.790	412.020	417.481	398.050	403.825
																	33.835	43.184	33.975	47.516	37.251	36.230
																	24.244	19.068	18.715	20.328	18.625	16.722
																	337.551	340.142	321.036	374.284	390.068	381.529
																	175.303	164.603	148.569	164.655	152.462	162.756
																	479.818	594.478	631.994	822.765	745.013	779.501
																	333.289	331.730	318.156	334.391	308.648	310.463
																	358.598	343.788	318.156	320.162	333.659	342.234
																	149.993	144.974	151.736	141.024	154.324	146.313
																	153.190	143.292	167.572	183.966	155.655	159.969
																	95.378	90.013	76.012	89.442	85.144	91.690
																	165.179	172.735	181.392	191.335	172.417	186.445
																	98.575	100.669	94.439	105.196	101.109	109.526
																	331.157	373.512	393.017	445.431	351.487	382.365
																	29.839	36.173	34.551	35.828	26.608	28.705
																	90.582	102.351	99.046	106.467	105.632	105.624
																	93.246	91.135	95.879	120.442	92.062	89.460
																	137.205	137.403	146.553	153.983	141.286	155.789
																	186.226	180.867	189.166	195.909	194.768	207.904
																	707.872	708.326	805.612	791.765	791.576	816.010
																	215.532	221.527	237.250	240.375	218.182	231.593
																	61.809	61.411	60.176	55.139	63.326	66.607
																	34.368	29.443	34.551	33.287	31.397	39.017
																	54.882	61.691	60.176	49.295	50.022	54.345
																	42.360	42.623	33.975	44.721	39.911	39.574
																	547.222	563.913	530.644	513.529	536.942	537.039
																	41.028	36.454	39.446	31.254	30.067	33.164
																	37.298	35.052	40.021	48.278	34.856	42.919
																	50.087	58.607	53.554	58.696	59.069	54.902
																	5940.318	5885.891	5820.390	6308.204	6364.807	6227.651
																	164.646	152.826	155.191	159.827	156.985	154.953
																	299.592	302.567	316.717	325.244	298.537	302.938
																	151.059	168.809	178.513	176.089	155.655	158.297
																	182.496	201.057	187.439	198.195	200.887	202.888
																	1935.259	1938.783	1931.108	2107.224	1903.509	1964.500
																	29.306	32.808	34.839	34.557	34.856	30.656
																	1202.610	1245.038	1221.087	1204.926	1305.636	1244.081
																	835.753	887.511	894.581	842.330	885.235	905.749
																	669.241	697.951	691.306	679.709	708.295	695.894
																	829.891	819.370	779.987	781.347	844.792	798.731
																	428.133	433.240	430.735	429.169	404.170	420.825
																	521.380	461.562	462.982	443.907	450.201	457.612
																	77.261	74.590	72.269	66.827	64.124	69.673
																	57.013	65.617	72.269	73.434	60.665	76.640
																	709.204	717.580	782.578	904.838	813.661	851.404
																	467.563	476.143	474.211	412.653	443.549	426.399
																	79.393	82.722	75.724	66.827	60.665	68.001
																	723.591	693.184	697.641	600.176	658.272	618.696
																	104.436	99.827	106.820	118.663	116.275	119.838
																	1240.175	1248.964	1199.493	1322.319	1246.833	1272.508
																	1161.848	1090.250	1005.720	1005.715	1083.462	1106.128
																	1011.322	1219.521	1179.050	1322.065	1219.693	1142.637
																	286.399	291.911	310.958	304.408	280.444	297.086
																	47.689	49.633	51.251	69.368	65.721	53.509
																	120.687	105.436	103.941	104.434	108.825	107.575
																	131.078	125.065	126.111	121.458	134.901	120.395
																	17.051	21.592	21.306	30.746	22.883	24.525
																	1.865	2.243	3.167	4.320	4.523	3.344
																	689.489	819.931	901.203	1097.698	977.830	1044.259
																	323.431	338.740	316.717	311.777	301.198	326.070
																	776.874	689.258	661.938	632.955	766.033	683.353
																	292.260	256.018	251.646	189.302	236.010	215.429
																	193.952	150.863	152.888	127.048	141.819	132.100
																	688.690	628.688	593.124	617.201	688.605	654.369
																	54.083	53.279	42.901	37.860	42.572	42.640
																	95.910	109.081	100.774	120.950	117.872	113.428
																	42.360	41.221	52.690	40.401	40.177	49.607
																	32.769	36.734	38.870	36.336	33.260	38.459
																	265.619	266.954	278.711	281.031	277.517	273.118
																	528.040	497.735	471.044	478.464	490.910	464.858
																	123.884	122.261	108.260	102.655	98.448	106.739
																	4094.575	3660.525	3485.900	3579.968	3738.636	3707.439
																	4236.576	3620.146	3299.037	2943.710	3201.960	3154.514
																	562.941	574.849	616.734	597.889	607.452	564.073
																	323.165	367.062	377.469	382.415	399.646	390.726
																	426.535	442.493	418.930	434.251	421.465	423.890
																	84.454	78.236	77.164	85.631	86.209	95.313
																	114.027	126.747	120.928	125.016	121.331	117.887
																	494.738	499.978	486.016	475.669	465.633	470.711
																	327.427	328.365	343.494	328.547	330.200	347.250
																	80.725	77.955	87.529	83.598	85.677	90.018
																	20.248	21.592	21.018	24.901	22.350	23.131
																	72.466	73.188	68.526	62.762	65.721	60.197
																	46.623	35.893	39.158	38.623	36.719	38.459
																	151.059	139.366	150.584	134.163	144.213	136.559
																	52.137	57.960	53.059	50.290	47.279	48.452
																	596.776	698.792	703.111	784.905	722.929	745.222
																	370.054	397.627	435.054	463.981	422.529	443.678
																	248.301	321.355	306.351	339.219	305.455	327.742
																	214.999	237.511	229.764	258.416	233.615	254.724
																	59.411	48.792	54.418	48.532	52.949	55.738
																	64.207	63.654	52.690	63.270	64.124	51.558
																	70.334	73.468	88.969	115.106	95.255	88.624
																	366.591	375.194	371.710	343.285	352.817	362.300
																	144.665	147.217	131.581	124.253	132.772	130.707
																	310.643	308.175	323.915	338.203	331.265	320.217
																	248.301	238.632	252.798	268.834	249.845	248.872
																	297.056	270.880	278.135	255.875	233.881	253.610
																	425.736	403.235	403.094	383.940	389.535	383.759
																	55.948	52.998	46.644	40.910	41.774	47.099
																	42.893	40.660	41.461	35.065	32.727	33.443
																	169.975	140.207	141.083	138.229	132.506	127.084
																	419.874	443.615	468.165	501.587	436.631	441.169
																	629.012	658.132	619.037	657.602	639.647	644.057
																	685.227	694.586	685.836	715.790	717.873	695.894
																	631.410	585.224	622.780	632.193	626.875	619.532
																	237.911	253.494	257.116	270.359	249.579	274.233
																	205.941	204.141	219.110	209.122	187.850	197.314
																	213.401	236.389	232.643	232.753	209.136	210.691
																	1556.679	1619.952	1511.027	1510.351	1453.308	1477.625
																	136.406	146.937	144.538	157.286	146.076	156.625
																	591.448	620.837	596.003	627.365	602.396	616.467
																	577.860	560.267	498.397	472.366	509.270	502.760
																	209.404	182.830	180.241	151.188	144.479	162.477
																	2492.072	2469.046	2355.509	2166.174	2391.226	2328.471
																	233.382	221.808	231.491	226.908	221.375	223.790
																	401.758	382.204	395.320	431.456	379.158	407.726
																	523.245	601.488	621.341	586.963	546.520	544.843
																	448.914	461.001	510.490	427.645	452.063	393.792
																	897.295	877.416	874.426	863.166	862.087	838.584
																	245.371	249.008	257.404	266.039	254.635	274.512
																	285.866	286.022	300.593	303.137	308.914	324.676
																	35.434	33.930	34.839	37.098	30.865	35.951
																	26.375	30.004	34.263	26.680	18.891	23.131
																	58.079	68.982	71.693	54.123	63.326	68.001
																	45.025	44.866	45.492	42.688	39.113	43.476
																	116.957	120.578	116.609	116.122	116.807	123.461
																	292.260	265.833	271.513	264.261	283.903	272.839
																	415.878	436.885	446.859	428.153	450.467	431.694
																	83.389	75.431	73.421	75.721	77.960	72.460
																	382.576	367.903	364.800	412.907	373.039	373.169
																	780.604	814.042	831.813	892.896	883.373	851.404
																	764.086	797.778	790.640	830.642	783.062	859.207
																	570.400	569.241	574.985	588.742	555.567	585.532
																	3343.277	3737.920	3640.515	3747.418	3712.028	3852.916
																	5142.130	5209.533	5201.353	5543.881	5688.708	5635.430
																	950.312	909.102	915.023	927.961	951.222	955.635
																	51.951	47.951	46.068	51.836	51.885	46.263
																	336.486	321.635	334.280	336.932	327.008	330.250
																	41.828	42.343	46.932	43.705	50.022	44.312
																	72.732	63.934	64.495	63.016	68.914	62.984
																	62.875	66.178	61.616	63.524	67.051	64.935
																	7.193	8.132	7.486	6.098	5.854	5.016
																	255.761	266.954	255.389	272.900	259.158	270.331
																	240.309	250.129	252.798	252.064	238.670	256.954
																	10.124	11.497	10.365	11.434	10.111	10.312
																	82.856	81.040	68.526	79.532	89.136	77.755
																	21.846	20.751	15.836	17.279	17.827	13.656
																	182.763	169.931	163.829	182.187	180.400	187.281
																	53.550	58.887	57.873	56.918	53.215	62.706
																	66.338	71.506	77.452	69.877	84.346	68.558
																	132.942	125.065	124.383	123.237	101.907	123.182
																	528.306	553.818	586.502	629.906	619.159	619.532
																	842.946	776.186	782.578	748.823	808.073	748.009
																	48.222	42.062	53.266	48.278	43.903	44.033
																	560.809	520.449	481.122	447.210	473.882	484.924
																	597.042	580.738	615.870	626.348	584.569	580.794
																	63.674	64.215	62.480	58.442	53.747	59.919
																	277.075	263.309	223.429	225.130	241.597	241.905
																	296.523	282.657	296.274	304.916	308.914	299.315
																	311.176	330.889	347.525	351.924	349.890	362.857
																	115.359	110.764	115.458	105.958	103.770	120.952
																	234.980	234.707	237.825	244.695	236.542	240.232
																	247.769	221.527	234.946	237.834	230.954	237.167
																	189.157	181.708	175.922	172.786	167.894	182.265
																	494.205	487.640	492.638	488.120	485.323	503.596
																	212.069	202.179	187.727	183.204	186.519	182.265
																	2225.654	2269.671	2363.283	2231.477	2338.011	2348.816
																	1600.905	1484.512	1450.851	1392.704	1536.324	1499.084
																	102.038	92.256	102.213	97.319	85.144	103.673
																	189.956	185.073	182.256	177.105	166.830	183.937
																	500.865	486.518	517.400	495.997	499.159	475.448
																	197.948	185.634	204.138	194.130	191.575	180.035
																	272.812	274.525	268.058	261.720	243.992	247.757
																	193.686	178.063	185.135	194.130	200.355	189.511
																	2148.926	1889.430	1910.954	1947.143	1953.531	1914.335
																	706.806	681.126	711.461	803.454	748.472	749.403
																	57.546	59.167	56.433	62.254	56.408	64.657
																	2171.305	2048.986	2072.767	2063.519	2014.462	2090.190
																	3665.110	3683.239	3816.725	3871.417	3945.111	3905.311
																	323.698	309.858	307.503	320.670	298.005	307.397
																	540.295	552.135	572.106	569.939	551.310	544.564
																	945.250	966.026	944.680	991.739	967.719	1002.455
																	130.278	130.393	133.309	127.048	121.065	119.559
																	2313.039	2496.246	2530.567	2613.130	2625.639	2654.262
																	830.158	894.240	894.869	924.150	896.943	919.962
																	704.142	749.266	767.030	825.052	761.244	813.223
																	4662.844	4957.440	5307.885	5796.199	5542.898	5727.120
																	178.234	161.519	165.844	167.450	156.719	172.510
																	155.588	141.048	166.132	141.024	143.947	144.641
																	69.269	72.627	69.966	76.737	65.721	79.149
																	1264.419	1340.940	1380.885	1444.031	1361.245	1417.149
																	22.912	21.592	20.731	21.344	24.745	19.230
																	112.695	111.605	125.247	113.835	100.577	103.395
																	412.681	428.753	442.828	441.620	438.227	422.776
																	1300.652	1265.228	1263.412	1421.671	1335.702	1342.459
																	56.214	59.167	55.569	51.127	60.133	55.181
																	159.318	156.471	153.176	151.950	156.453	150.494
																	107.100	95.341	107.972	107.991	116.807	106.739
																	356.733	379.400	436.205	436.284	415.877	434.202
																	359.398	342.946	396.472	386.735	371.708	378.464
																	1163.979	1126.143	1084.323	1061.108	1177.919	1178.867
																	190.489	183.952	178.225	164.909	172.417	185.888
																	402.291	408.844	449.450	429.169	448.604	472.104
																	132.410	171.333	156.055	154.999	153.526	171.117
																	80.192	87.489	103.365	114.852	95.787	114.264
																	820.567	1018.183	1105.629	1291.573	1129.227	1247.147
																	112.695	114.409	114.594	105.196	111.486	112.870
																	53.017	47.951	54.418	47.770	54.280	45.427
																	231.517	210.871	220.838	221.318	199.291	211.527
																	44.758	56.083	55.857	44.975	54.812	52.115
																	56.481	59.728	57.009	52.598	53.747	54.902
																	209.138	200.496	185.711	160.081	179.601	190.347
																	88.717	103.753	108.547	100.876	97.384	98.936
																	63.940	66.739	65.647	59.459	68.914	61.034
																	188.624	196.851	199.532	218.269	221.375	216.544
																	51.685	58.887	59.888	67.844	56.674	68.280
																	407.353	431.557	445.131	469.571	454.192	440.891
																	661.249	697.951	687.851	766.101	731.443	737.419
																	589.316	623.080	638.040	684.536	646.831	635.975
																	1028.106	1016.221	1003.704	1073.304	1039.027	1079.374
																	783.002	748.986	746.012	809.298	774.548	784.239
																	188.091	195.168	198.092	219.540	212.861	224.347
																	339.683	365.099	376.605	396.391	362.396	378.185
																	151.858	132.636	144.538	142.040	152.994	152.445
																	3437.322	3208.217	3158.818	2966.833	3106.971	3186.007
																	95.111	96.182	103.077	99.352	99.512	102.001
																	593.046	681.687	802.445	988.436	820.047	935.569
																	321.566	298.361	295.986	232.244	257.296	265.593
																	532.036	503.343	488.895	429.423	475.478	486.596
																	568.269	554.939	529.493	513.783	546.254	561.007
																	22.379	19.349	21.594	21.852	24.745	24.246
																	199.014	201.057	197.516	204.548	200.887	217.101
																	288.530	255.457	266.330	252.318	278.316	258.347
																	208.658	325.785	318.905	497.775	333.074	497.688
																	19.289	39.426	43.764	101.029	60.665	101.834
																	7.287	8.542	7.176	6.185	5.374	5.346
																	208.658	325.785	318.905	497.775	333.074	497.688
																	19.289	39.426	43.764	101.029	60.665	101.834
																	103.104	95.341	93.000	82.581	93.393	83.329
																	65.805	68.982	67.086	58.442	68.648	65.771
																	515.518	526.057	523.734	567.398	506.875	551.531
																	47.156	50.475	54.994	50.057	44.169	41.246
																	405.221	403.235	366.528	352.178	354.413	338.889
																	334.354	343.788	332.840	311.523	309.713	298.758
																	3484.212	3316.177	3409.312	3482.141	3384.222	3427.354
																	72.732	64.495	61.616	66.065	65.455	51.558
																	339.683	347.153	336.871	298.818	327.008	320.217
																	1693.352	1656.686	1582.144	1506.285	1653.663	1580.462
																	76.462	84.685	89.257	74.959	64.390	73.017
																	279.472	263.309	274.680	258.670	258.094	276.741
																	103.903	97.304	95.015	82.073	96.053	95.591
																	24.777	24.396	24.474	25.410	25.543	25.918
																	133.742	137.122	130.718	115.360	118.138	127.641
																	285.866	298.080	297.714	311.523	274.857	280.643
																	142.534	134.318	128.990	133.401	135.433	131.821
																	278.140	265.833	264.027	268.326	257.296	260.856
																	1230.051	1213.913	1284.142	1382.286	1280.624	1268.885
																	1071.266	1025.194	1026.450	988.182	1000.978	994.652
																	325.030	374.072	380.924	384.702	360.001	359.234
																	129.213	130.112	119.201	119.934	133.038	123.182
																	143.599	147.217	142.235	173.294	157.783	167.773
																	511.522	516.803	473.635	478.718	506.077	513.629
																	297.322	306.493	314.413	357.768	311.841	323.840
																	272.545	269.758	284.181	280.269	258.892	267.823
																	204.342	195.168	202.699	188.540	179.335	176.969
																	435.060	399.310	394.456	364.629	425.722	391.841
																	51.419	58.607	69.966	76.737	57.206	71.903
																	106.834	94.500	99.334	89.950	92.062	94.755
																	164.646	177.783	184.272	274.170	222.174	229.363
																	61.010	75.992	77.452	98.335	93.925	99.772
																	39.963	46.268	40.021	61.237	43.903	53.230
																	73.531	83.563	79.467	107.483	89.934	94.477
																	92.447	90.854	78.315	87.917	80.887	88.903
																	135.607	133.477	137.916	131.876	128.249	119.280
																	193.952	210.030	211.336	201.753	193.437	208.740
																	632.742	673.835	634.873	637.274	630.334	667.467
																	882.909	916.674	865.213	854.781	837.608	844.715
																	898.627	877.696	845.058	816.667	769.492	817.682
																	28.240	28.883	23.898	19.565	21.286	18.672
																	753.696	733.002	689.867	546.308	633.261	615.352
																	392.700	386.971	386.394	385.465	392.462	375.955
																	107.899	120.578	109.411	125.524	113.082	112.592
																	200.080	197.412	200.107	193.113	181.996	187.281
																	286.133	276.208	275.831	235.039	257.828	250.544
																	283.202	270.039	272.952	264.261	264.480	250.265
																	525.909	582.420	548.208	528.775	520.977	510.006
																	409.751	400.992	365.088	377.334	365.589	371.496
																	48.222	50.194	47.795	51.582	50.288	45.148
																	33.036	42.062	45.204	41.418	34.324	40.410
																	144.132	153.947	155.191	167.704	166.298	162.199
																	147.595	148.619	161.526	140.007	134.102	141.018
																	43.160	54.961	56.721	76.737	56.940	61.870
																	139.869	116.933	120.352	113.835	124.524	114.542
																	261.622	234.987	253.373	311.523	278.582	288.725
																	130.012	135.160	141.371	139.499	134.102	129.870
																	153.989	143.852	138.492	137.974	134.901	130.985
																	130.545	131.795	132.157	133.147	139.690	152.445
																	159.051	155.069	152.024	164.401	167.096	153.838
																	416.944	410.807	393.880	347.096	372.240	396.857
																	265.086	257.140	237.825	227.925	263.948	238.003
																	93.513	119.737	114.306	153.220	118.670	124.854
																	40.496	51.035	59.312	80.295	55.078	65.771
																	77.794	99.827	114.882	156.524	120.532	129.870
																	642.333	662.618	667.984	622.283	610.645	616.745
																	1134.407	1098.102	1109.372	1104.304	1152.110	1214.540
																	23.711	17.947	17.851	19.057	14.900	18.951
																	9.591	9.254	10.653	16.262	13.836	10.033
																	15.719	17.105	15.260	24.393	19.956	17.836
																	14.387	22.433	21.018	38.369	28.470	34.836
																	3725.853	3633.606	3781.022	4020.572	3878.858	3912.278
																	579.725	527.178	553.966	551.390	561.687	578.286
																	821.366	776.186	782.002	796.847	765.235	756.927
																	294.658	296.678	308.655	289.162	283.903	303.496
																	1705.873	1577.049	1520.240	1508.318	1476.456	1474.559
																	835.753	732.722	691.018	692.668	744.747	713.173
																	179.566	193.486	185.711	166.687	153.260	158.854
																	456.640	391.178	412.308	414.940	392.994	432.530
																	168.110	162.079	160.374	166.179	174.546	175.297
																	546.423	565.876	577.576	546.054	524.436	583.860
																	249.367	256.298	284.181	294.244	261.287	276.741
																	177.701	167.407	183.120	207.343	186.253	190.068
																	5.062	10.095	8.062	5.590	6.120	6.967
																	516.851	513.999	504.155	498.029	499.425	492.170
																	2357.531	2243.873	2149.355	2325.747	2335.882	2129.764
																	209.404	236.109	221.702	253.334	240.533	266.430
																	379.645	400.992	386.394	436.792	436.631	441.727
																	52.218	59.728	53.842	73.434	67.583	70.509
																	86.053	75.431	70.829	69.877	73.703	71.345
																	354.069	345.470	346.085	355.989	317.961	337.775
																	2374.848	2417.730	2293.317	2162.363	2351.847	2334.324
																	66.072	56.363	67.086	57.934	65.987	55.460
																	29.040	30.285	23.322	32.016	29.801	31.214
																	146.796	137.964	133.309	137.720	127.983	132.379
																	237.112	248.166	264.315	243.425	253.038	253.888
																	190.489	184.232	193.485	178.376	177.207	181.986
																	22.912	22.153	16.700	17.787	17.827	18.115
																	105.768	99.827	99.910	98.335	95.521	93.083
																	88.984	86.087	89.257	90.458	90.732	89.181
																	175.303	159.275	171.603	131.876	154.856	155.231
																	2343.677	2183.304	2441.310	2083.593	2284.264	2181.043
																	107.100	102.071	93.863	92.237	96.320	97.263
																	250.433	232.463	258.268	230.720	228.559	230.757
																	794.724	830.586	874.138	864.437	850.113	835.797
																	46.623	38.417	33.111	38.115	47.628	38.738
																	376.448	350.798	332.265	330.072	322.750	334.709
																	322.099	322.476	313.837	305.424	291.619	304.053
																	417.210	395.945	407.701	416.210	421.199	406.890
																	48.488	43.184	49.811	38.369	42.040	39.574
																	221.393	260.785	264.027	257.908	243.992	263.085
																	378.313	374.072	390.137	401.727	393.527	378.464
																	1635.805	1470.772	1472.445	1382.794	1348.208	1442.788
																	60.743	45.707	58.449	43.196	53.747	52.115
																	1055.814	1033.887	1013.781	1004.444	1022.797	1016.390
																	1269.481	1247.001	1206.691	1087.534	1162.487	1105.014
																	7.193	6.169	5.758	7.115	5.322	4.459
																	24.777	24.957	28.505	20.074	21.286	20.902
																	98.841	93.939	101.349	85.631	86.475	90.854
																	337.551	319.111	306.064	282.810	295.078	309.069
																	315.439	318.550	310.958	311.777	339.247	324.397
																	490.742	491.285	530.644	515.562	471.221	496.072
																	410.816	437.166	416.914	445.431	393.793	438.940
																	210.736	196.570	183.120	154.237	167.362	170.281
																	411.083	374.914	350.116	309.744	363.194	344.742
																	63.940	76.273	74.860	77.499	65.189	72.181
																	259.225	259.103	247.039	261.720	213.127	228.806
																	1206.873	1561.346	1654.125	1665.350	1490.292	1499.363
																	11.190	10.656	9.214	9.402	6.918	10.033
																	38.897	37.295	42.613	42.180	34.324	36.509
																	140.669	134.318	128.126	140.770	135.965	133.493
																	39.163	38.136	37.430	44.213	43.104	41.246
																	22.646	13.740	18.139	16.008	16.231	19.508
																	14.387	10.095	12.093	9.147	10.377	13.099
																	48.754	41.221	45.204	36.082	36.719	41.525
																	6.927	7.852	6.334	4.574	4.789	5.853
																	16.251	17.386	15.260	16.262	11.441	12.820
																	30.638	35.613	28.792	33.541	31.663	36.509
																	24.510	28.602	38.870	41.926	42.306	43.755
																	128.680	125.906	125.535	118.917	124.524	122.624
																	387.638	399.310	403.382	361.325	346.165	357.840
																	1253.496	1246.160	1164.078	1156.394	1157.963	1181.375
																	255.761	241.997	278.999	297.293	257.828	287.331
																	496.070	491.285	463.558	490.661	485.855	499.137
																	441.987	408.283	407.989	396.645	397.784	388.218
																	366.058	324.439	307.791	281.539	332.595	309.348
																	330.624	357.248	333.416	316.096	342.972	339.168
																	747.568	711.411	730.464	704.102	678.760	658.270
																	111.096	119.737	109.987	117.393	110.422	112.870
																	472.625	462.964	472.196	487.357	457.119	469.596
																	241.907	229.659	226.021	210.900	204.879	223.232
																	1028.373	955.651	901.203	964.297	991.400	971.241
																	388.704	358.650	342.054	371.235	379.425	373.169
																	69.269	67.580	64.207	56.664	56.142	49.886
																	52.751	58.046	57.873	54.123	54.812	55.181
																	203.277	200.496	205.002	198.958	162.306	162.756
																	56.214	77.675	71.117	74.450	60.133	60.755
																	97.509	108.801	110.563	130.097	97.650	101.165
																	316.238	323.598	334.856	316.096	294.014	300.709
																	273.877	282.097	299.441	285.351	258.892	279.528
																	1584.387	1513.675	1499.510	1583.785	1617.477	1568.757
																	430.531	378.839	400.791	337.949	343.504	344.742
																	1604.634	1582.937	1586.175	1525.851	1481.778	1476.510
																	406.554	362.575	377.469	342.522	371.974	360.349
																	86.053	79.357	84.362	75.213	66.519	81.099
																	142.534	132.075	123.807	122.983	121.065	120.116
																	333.555	344.629	318.732	304.662	316.897	327.463
																	34.634	37.856	40.309	34.557	30.333	32.050
																	558.145	517.364	462.982	427.899	464.037	469.875
																	3398.958	3417.406	3521.602	3745.893	3489.322	3732.521
																	8775.269	9048.401	8898.013	9403.864	8917.807	9114.342
																	1471.692	1373.749	1360.730	1316.729	1274.505	1332.426
																	443.319	417.817	430.735	414.940	387.141	408.005
																	1142.400	1082.679	1080.004	1050.690	1059.781	1088.292
																	79.126	74.871	86.377	73.180	80.621	80.542
																	47.422	51.877	50.387	51.328	53.215	55.460
																	378.580	365.380	431.023	448.735	447.540	461.514
																	1443.452	1383.563	1333.665	1303.770	1322.930	1356.951
																	454.242	450.906	427.280	460.423	438.760	424.448
																	184.894	169.090	179.089	152.712	171.087	161.363
																	1621.419	1565.832	1473.021	1482.908	1539.250	1518.871
																	4072.462	3918.226	3795.706	3636.632	3846.130	3824.490
																	1232.982	1074.547	1066.760	931.518	1061.378	1001.340
																	360.463	339.581	315.277	338.203	316.098	327.184
																	244.039	232.463	238.401	256.384	234.945	234.380
																	99.907	114.970	109.123	120.696	119.734	121.788
																	3803.380	3935.892	4097.451	3945.867	4108.215	4045.493
																	81.257	93.658	95.879	82.581	74.501	66.050
																	83.922	121.700	158.358	267.310	191.309	240.790
																	45.025	45.427	43.477	43.451	37.251	37.623
																	2453.441	2826.574	2765.513	2853.252	2725.950	2732.575
																	6068.465	6545.145	6669.191	6717.045	6805.429	6689.165
																	1874.516	2149.654	2167.206	2217.756	2185.549	2187.732
																	2777.139	3091.004	3134.920	3224.233	3152.204	3072.579
																	496.336	491.285	505.307	520.390	520.977	522.547
																	2100.171	2035.806	2129.488	2056.658	1924.529	1968.401
																	2980.682	3226.164	3204.310	3218.643	3192.913	3302.221
																	2936.191	3224.762	3335.603	3289.027	3332.071	3284.106
																	2431.595	2596.634	2681.151	2693.679	2575.883	2599.360
																	1676.834	1570.880	1578.977	1565.744	1658.985	1635.364
																	54.349	42.062	50.675	42.942	46.829	39.296
																	445.717	422.584	372.574	359.801	393.793	393.792
																	5522.042	5570.986	5517.206	5854.895	5754.162	5637.102
																	369.255	382.204	387.258	376.571	413.482	398.530
																	278.673	270.600	271.225	260.957	250.644	260.577
																	23.978	24.957	21.882	24.901	24.213	22.853
																	312.774	286.022	272.088	206.835	232.018	226.855
																	550.419	481.191	415.763	288.400	418.538	374.283
																	289.330	288.546	303.184	274.170	279.114	260.020
																	224.324	234.146	212.200	209.884	200.355	199.265
																	347.675	324.439	333.128	299.834	310.511	320.496
																	511.256	561.389	584.486	530.554	464.037	465.416
																	72.732	75.712	72.845	66.065	46.031	56.296
																	67.137	63.093	55.569	58.442	64.390	49.607
																	1279.871	1268.032	1223.390	1175.451	1130.025	1161.031
																	87.651	75.431	82.922	70.893	81.951	89.181
																	99.907	110.764	106.244	104.180	93.393	98.936
																	579.992	577.653	570.090	552.914	585.900	583.024
																	4901.288	5321.979	5248.284	5883.354	5420.769	5587.495
																	6694.813	6703.579	6673.798	7377.951	7207.736	7164.613
																	762.754	819.370	849.953	800.405	813.395	803.748
																	4861.325	5309.360	5525.843	5139.613	5315.403	5303.229
																	159.851	153.667	170.451	156.015	153.526	153.838
																	19.182	16.825	14.972	14.484	20.488	17.836
																	13.587	18.227	16.700	20.836	18.625	20.902
																	12425.992	13005.324	12739.211	12341.221	13119.948	12791.125
																	1611.561	1788.481	1774.478	1840.930	1897.123	1797.006
																	2199.279	2358.563	2420.004	2572.729	2469.186	2536.933
																	131.078	120.017	124.671	115.868	124.524	118.165
																	88.451	81.881	81.771	83.090	83.548	76.919
																	105.768	104.594	107.108	116.376	112.284	111.755
																	208.658	325.785	318.905	497.775	333.074	497.688
																	19.289	39.426	43.764	101.029	60.665	101.834
																	7.287	8.542	7.176	6.185	5.374	5.346
																	208.658	325.785	318.905	497.775	333.074	497.688
																	19.289	39.426	43.764	101.029	60.665	101.834
																	4588.780	4761.151	4758.237	5116.745	4951.411	4955.422
																	2992.405	3056.233	3129.737	3359.920	3085.153	3186.007
																	2356.998	2269.952	2246.673	2184.469	2167.988	2196.093
																	327.427	337.058	356.738	328.547	317.695	312.135
																	312.508	314.344	320.460	306.186	318.227	319.938
																	587.984	610.461	587.078	584.168	592.818	588.597
																	594.911	710.850	690.442	716.044	587.496	660.221
																	810.976	823.296	818.857	886.289	821.909	833.289
																	1177.567	1136.799	1127.800	1115.993	1122.309	1112.817
																	176.102	175.259	187.727	199.466	182.794	199.822
																	312.774	357.528	360.193	388.006	390.866	374.283
																	341.015	411.928	435.342	546.816	448.870	489.383
																	276.808	271.721	252.222	288.908	283.371	273.118
																	484.348	483.153	486.016	479.480	471.487	476.563
																	18.116	17.386	15.260	19.057	17.561	17.836
																	35.966	34.491	29.368	30.238	34.324	34.279
																	132.942	129.551	135.900	139.753	130.643	137.674
																	935.659	852.739	828.358	901.789	892.419	894.323
																	466.764	462.403	464.998	520.390	493.571	485.760
																	357.799	357.528	319.884	301.359	326.209	337.496
																	308.245	294.715	268.345	236.564	278.050	268.938
																	117.224	136.842	125.247	130.860	111.486	129.870
																	458.771	449.504	472.484	456.358	465.633	481.301
																	770.214	742.817	725.281	681.487	775.346	739.370
																	378.580	376.035	378.045	348.112	364.258	373.169
																	67.937	61.691	50.099	49.549	49.490	47.099
																	1000.399	939.948	918.479	895.691	929.138	966.504
																	62.342	66.178	69.102	57.426	52.949	57.968
																	114.293	121.419	114.018	112.311	108.027	104.231
																	107.366	105.155	96.167	92.745	82.218	90.296
																	308.245	319.672	329.385	342.268	329.668	334.709
																	586.918	579.616	556.846	573.242	575.523	574.663
																	476.355	441.091	421.809	426.628	406.298	411.907
																	1282.535	1154.184	1190.567	1309.360	1275.569	1232.655
																	603.969	555.220	527.477	599.922	577.385	576.892
																	579.992	518.766	531.796	594.332	562.219	571.040
																	934.061	833.951	801.581	856.306	826.699	821.584
																	216.598	196.570	202.699	186.507	200.621	193.134
																	567.736	535.310	515.097	533.857	526.831	496.350
																	377.514	384.448	360.769	344.555	316.631	327.184
																	96.976	92.537	95.591	100.114	94.989	95.591
																	1342.213	1255.975	1239.514	1193.746	1213.573	1191.408
																	3410.681	3149.050	2999.020	2973.439	3065.463	3003.742
																	1894.497	1806.147	1726.970	1727.603	1743.863	1743.218
																	263.487	236.109	238.977	199.466	204.613	212.363
																	480.618	472.217	465.574	436.030	504.214	445.071
																	578.127	551.574	539.570	515.562	558.760	508.613
																	94.578	86.087	79.467	76.229	81.153	86.952
																	96.710	112.446	102.213	98.590	101.375	92.247
																	71.666	68.982	68.814	58.696	64.923	62.148
																	1427.200	1299.439	1334.817	1308.090	1307.232	1278.360
																	458.771	469.974	475.939	516.324	502.618	494.121
																	447.049	436.605	434.766	461.694	474.414	452.874
																	47.955	30.846	38.006	34.049	35.654	39.296
																	515.785	493.529	495.230	440.604	449.935	442.842
																	64.740	55.802	58.161	59.459	50.821	56.853
																	150.526	154.789	155.479	152.204	149.801	143.248
																	27.707	28.041	27.065	18.803	20.222	22.017
																	223.525	228.537	225.157	229.957	222.440	230.200
																	128.147	119.176	107.972	99.606	107.229	88.903
																	86.319	77.394	82.346	70.893	73.171	70.230
																	302.917	249.008	276.119	242.916	272.462	258.347
																	249.367	239.474	224.293	220.048	216.586	234.937
																	1659.783	1446.095	1420.331	1315.204	1449.317	1344.410
																	167.310	173.296	163.253	173.040	180.932	183.101
																	201.412	192.925	199.819	192.097	193.703	195.363
																	576.795	573.166	552.527	552.152	547.053	554.040
																	426.535	423.706	420.657	435.014	439.026	426.399
																	154.789	137.683	145.402	135.688	135.433	129.592
																	26.908	31.687	27.641	26.934	19.690	19.230
																	24.777	26.639	20.155	21.344	18.625	19.787
																	64.207	65.617	63.343	54.885	59.601	58.525
																	379.379	375.474	344.357	291.957	337.651	338.053
																	139.070	108.801	109.411	72.926	110.688	93.083
																	86.182	84.160	93.592	108.529	92.253	98.146
																	10.657	13.460	14.972	8.385	7.450	8.639
																	17.051	15.984	15.260	17.279	14.900	14.213
																	23.711	24.396	26.201	19.565	23.681	22.574
																	11.190	11.777	12.669	12.705	11.441	14.213
																	87.119	79.918	84.362	84.106	84.878	77.198
																	119.355	109.922	126.687	112.057	116.541	112.592
																	316.771	281.255	261.435	238.597	275.389	244.970
																	97.140	105.687	95.155	89.583	83.620	92.976
																	21.047	24.676	23.898	22.869	17.561	24.804
																	820.034	857.226	844.770	897.215	752.463	877.044
																	21.047	16.825	16.124	9.402	11.441	13.935
																	1001.731	946.958	928.268	974.715	986.344	974.864
																	166.640	173.576	179.665	165.163	159.646	178.642
																	107.100	122.261	104.229	105.196	78.226	87.509
																	93.779	90.574	78.603	95.032	87.805	96.706
																	221.393	233.865	221.414	234.531	223.770	226.855
																	28.240	31.687	37.142	35.574	35.654	36.787
																	24339.663	25669.385	25642.251	26368.882	24666.587	22502.147
																	3.197	1.682	2.015	1.525	2.395	1.393
																	7.726	7.852	6.046	5.336	3.193	4.180
																	39.963	47.951	40.597	42.688	51.087	44.869
																	63.141	56.083	52.402	37.860	39.645	45.148
																	74.331	67.860	70.541	64.286	55.876	49.886
																	126.548	130.393	114.018	110.786	115.211	106.739
																	1528.705	1494.887	1468.702	1406.933	1165.147	1362.804
																	1058.744	944.435	925.101	878.920	924.082	897.388
																	119.622	110.764	110.563	107.991	101.375	97.263
																	368.989	398.468	397.336	413.923	395.389	383.759
																	13.321	9.814	8.350	9.656	10.643	11.148
																	28.736	25.139	33.938	29.947	25.277	26.428
																	9.058	8.973	7.198	8.385	6.918	5.574
																	34.368	38.417	40.885	39.131	38.581	41.804
																	14.387	17.105	12.957	12.705	14.634	12.262
																	1.865	1.402	2.303	2.795	2.129	1.115
																	21.580	20.751	19.003	22.361	16.497	19.787
																	10.390	16.825	12.381	8.893	8.781	10.312
																	45.824	43.745	48.659	40.147	33.526	37.902
																	24.244	27.200	27.353	29.221	22.883	22.853
																	54.882	64.215	59.888	61.237	54.013	45.705

## Sheet: TNFα treatment vs control
Locus_tag	Old_locus_tag	Target_id	Gene	Product	Bl_K05	Bl_TNF	FC (TNF/K05)	FDR	AveExpr	P value	Bl_K05_1	Bl_K05_2	Bl_K05_3	Bl_TNF_1	Bl_TNF_2	Bl_TNF_3	Bl_K05_1 CPM	Bl_K05_2 CPM	Bl_K05_3 CPM	Bl_TNF_1 CPM	Bl_TNF_2 CPM	Bl_TNF_3 CPM
BLGT_RS09925	#N/A	lcl|NZ_CP006741.1_cds_WP_080746336.1_225		hypothetical protein	1.16975	0	-2.24973	1.75270721750378e-8	3.91245101090749	2.64106567021118e-9	64	57	53	21	30	25	17.051	15.984	15.260	6.207	8.171	6.893
BLGT_RS04520	BLGT_04625	lcl|NZ_CP006741.1_cds_WP_007052126.1_898		DUF4418 family protein	1.16314	0	-2.23944	3.99389480170384e-19	5.58985117835707	1.66236927995049e-20	154	130	137	62	60	63	41.028	36.454	39.446	18.326	16.342	17.370
BLGT_RS03890	BLGT_03970	lcl|NZ_CP006741.1_cds_WP_007053566.1_775		CarD family transcriptional regulator	1.1264	0	-2.18314	1.50823971301873e-29	6.50241632190762	2.86072864429264e-31	496	422	407	200	213	184	132.143	118.335	117.185	59.116	58.012	50.731
BLGT_RS04350	#N/A	lcl|NZ_CP006741.1_cds_WP_011068200.1_863		hypothetical protein	1.11763	0	-2.1699	7.98751531733858e-10	4.93485252313763	9.72137006483252e-11	112	129	120	53	62	49	29.839	36.173	34.551	15.666	16.886	13.510
BLGT_RS04345	BLGT_04440	lcl|NZ_CP006741.1_cds_WP_007052084.1_862		YccF domain-containing protein	1.1058	0	-2.15219	3.42907180770112e-33	8.20058180090619	4.33602336063367e-35	1243	1332	1365	597	663	548	331.157	373.512	393.017	176.460	180.574	151.089
BLGT_RS04525	BLGT_04630	lcl|NZ_CP006741.1_cds_WP_012471901.1_899		ABC transporter permease	1.08194	0	-2.11688	7.06592333335372e-12	5.77910608241052	6.84999943802468e-13	140	125	139	50	60	78	37.298	35.052	40.021	14.779	16.342	21.505
BLGT_RS08920	BLGT_09140	lcl|NZ_CP006741.1_trna_62		tRNA-Met	1.07952	0	-2.11333	7.22166026664034e-10	5.63160070824204	8.75122160867902e-11	273	270	253	95	137	140	72.732	75.712	72.845	28.080	37.313	38.599
BLGT_RS08205	BLGT_08395	lcl|NZ_CP006741.1_cds_WP_007052404.1_1627		ROK family glucokinase	1.05538	0	-2.07827	2.15474710188541e-67	9.46934327366143	4.54108978268791e-70	4705	4444	4043	2001	2024	2220	1253.496	1246.160	1164.078	591.453	551.255	612.077
BLGT_RS07650	BLGT_07845	lcl|NZ_CP006741.1_cds_WP_007057155.1_1515		DedA family protein	1.01265	0	-2.01761	1.25812300362047e-19	5.68880606195357	5.03779495654139e-21	196	213	187	87	115	89	52.218	59.728	53.842	25.715	31.321	24.538
BLGT_RS03895	BLGT_03975	lcl|NZ_CP006741.1_cds_WP_023658184.1_776		2-C-methyl-D-erythritol 2,4-cyclodiphosphate synthase	0.996395	0	-1.99501	3.33481967418353e-16	4.96672692442331	1.80972827418811e-17	156	166	148	64	85	83	41.561	46.549	42.613	18.917	23.151	22.884
BLGT_RS06230	BLGT_06400	lcl|NZ_CP006741.1_cds_WP_080746364.1_1233		GTP pyrophosphokinase family protein	0.992952	0	-1.99025	1.97568281051343e-41	7.63415400163761	1.14502164992876e-43	1024	979	931	443	514	496	272.812	274.525	268.058	130.941	139.993	136.752
BLGT_RS03780	BLGT_03865	lcl|NZ_CP006741.1_trna_25		tRNA-Leu	0.99217	0	-1.98918	0.00257526322860585	2.34656649618359	0.0010168212261144	22	23	22	13	10	10	5.861	6.450	6.334	3.843	2.724	2.757
BLGT_RS09480	BLGT_09735	lcl|NZ_CP006741.1_cds_WP_038426579.1_1870		ABC transporter permease	0.963201	0	-1.94963	8.15916066377252e-27	11.2055953136398	1.93446907202194e-28	12802	11230	10416	4951	5449	6990	3410.681	3149.050	2999.020	1463.410	1484.084	1927.214
BLGT_RS08055	BLGT_08240	lcl|NZ_CP006741.1_cds_WP_038426524.1_1598	prfA	peptide chain release factor 1	0.962713	0	-1.94897	3.32992103445949e-32	7.4315099591408	5.08786670175581e-34	973	924	858	453	492	447	259.225	259.103	247.039	133.897	134.001	123.242
BLGT_RS01390	BLGT_01410	lcl|NZ_CP006741.1_cds_WP_013410393.1_273		aquaporin family protein	0.934646	0	-1.91142	3.78521423767989e-17	6.38177793286262	1.91454460915316e-18	383	367	384	186	213	186	102.038	102.912	110.563	54.978	58.012	51.282
BLGT_RS08165	BLGT_08355	lcl|NZ_CP006741.1_cds_WP_032741554.1_1619		MFS transporter	0.899712	0	-1.86569	0.00475152409022585	2.46246103500585	0.00196519831971933	26	28	22	9	21	10	6.927	7.852	6.334	2.660	5.720	2.757
BLGT_RS08170	BLGT_08360	lcl|NZ_CP006741.1_cds_WP_074709596.1_1620		winged helix-turn-helix transcriptional regulator	0.896496	0	-1.86154	0.0000157199120474423	3.61850635708615	0.00000397553097090217	61	62	53	26	33	34	16.251	17.386	15.260	7.685	8.988	9.374
BLGT_RS09190	BLGT_09420	lcl|NZ_CP006741.1_cds_WP_007053061.1_1812	rpmA	50S ribosomal protein L27	0.890208	0	-1.85344	1.89566176962809e-27	8.95839933104278	4.09494902817448e-29	2233	2535	2398	1226	1351	1242	594.911	710.850	690.442	362.379	367.957	342.432
BLGT_RS04355	BLGT_04450	lcl|NZ_CP006741.1_cds_WP_038426370.1_864		DHA2 family efflux MFS transporter permease subunit	0.866868	0	-1.8237	1.8380815681756e-19	6.22300041017898	7.55375986921479e-21	340	365	344	183	198	186	90.582	102.351	99.046	54.091	53.927	51.282
BLGT_RS09485	BLGT_09740	lcl|NZ_CP006741.1_cds_WP_011068674.1_1871		ATP-binding cassette domain-containing protein	0.863821	0	-1.81985	1.19034166185939e-38	10.3484612654897	9.40733663218697e-41	7111	6441	5998	3248	3502	3823	1894.497	1806.147	1726.970	960.039	953.801	1054.040
BLGT_RS09605	BLGT_09855	lcl|NZ_CP006741.1_cds_WP_007052942.1_1898		MarR family transcriptional regulator	0.835899	0	-1.78497	1.10838446711421e-7	5.22675794904786	1.92711735588877e-8	180	110	132	79	67	86	47.955	30.846	38.006	23.351	18.248	23.711
BLGT_RS02530	BLGT_02585	lcl|NZ_CP006741.1_cds_WP_038426310.1_500		penicillin-binding protein	0.826192	0	-1.773	4.92536211186518e-41	10.8876570877248	3.11403294743847e-43	10200	9250	9329	4984	5584	5429	2717.462	2593.830	2686.046	1473.164	1520.853	1496.831
BLGT_RS05535	BLGT_05675	lcl|NZ_CP006741.1_cds_WP_007054304.1_1101		energy-coupling factor transporter transmembrane protein EcfT	0.824079	0	-1.7704	0.00000248640878240159	4.95160863854172	5.36403033857724e-7	99	107	119	63	68	50	26.375	30.004	34.263	18.621	18.520	13.786
BLGT_RS02130	BLGT_02175	lcl|NZ_CP006741.1_trna_22		tRNA-Thr	0.814359	0	-1.75852	0.00479747010967985	2.9436552099761	0.00199144382085601	38	30	34	18	24	15	10.124	8.412	9.789	5.320	6.537	4.136
BLGT_RS03015	BLGT_03090	lcl|NZ_CP006741.1_cds_WP_013582428.1_603		pyridoxal-phosphate dependent enzyme	0.812574	0	-1.75634	8.67701318827338e-11	5.80127187271413	9.14332264306995e-12	181	192	201	107	94	121	48.222	53.840	57.873	31.627	25.602	33.361
BLGT_RS05555	BLGT_05695	lcl|NZ_CP006741.1_cds_WP_007054307.1_1105		SDR family NAD(P)-dependent oxidoreductase	0.807668	0	-1.75038	8.35037746062588e-16	6.4585710979549	4.70753629234441e-17	439	430	405	237	257	223	116.957	120.578	116.609	70.052	69.996	61.483
BLGT_RS05115	BLGT_05260	lcl|NZ_CP006741.1_cds_WP_038426406.1_1021		hypothetical protein	0.796073	0	-1.73637	1.41074732412927e-14	7.60855171578917	9.58832480572578e-16	932	1146	1064	649	614	522	248.301	321.355	306.351	191.831	167.228	143.921
BLGT_RS03255	BLGT_03335	lcl|NZ_CP006741.1_cds_WP_038426342.1_649		LTA synthase family protein	0.792825	0	-1.73246	1.76730316468213e-36	11.6751817257732	1.76916544409697e-38	16314	16293	16629	9254	9857	8922	4346.340	4568.786	4787.893	2735.284	2684.643	2459.886
BLGT_RS10665	BLGT_07415	lcl|NZ_CP006741.1_cds_WP_007058682.1_1429		hypothetical protein	0.787032	0	-1.72552	0.00107234494176277	3.36096779988259	0.000387580943123951	39	60	43	27	27	27	10.390	16.825	12.381	7.981	7.354	7.444
BLGT_RS01450	BLGT_01470	lcl|NZ_CP006741.1_cds_WP_007051527.1_285		NAD(P)/FAD-dependent oxidoreductase	0.785843	0	-1.7241	3.72369539268751e-36	9.95940339382383	3.9238096867097e-38	5359	5018	4615	2645	2836	3080	1427.733	1407.118	1328.771	781.805	772.410	849.187
BLGT_RS01895	BLGT_01945	lcl|NZ_CP006741.1_cds_WP_021975534.1_375		response regulator transcription factor	0.764595	0	-1.69889	6.75905242181432e-13	5.85523127017435	5.84027711895442e-14	259	215	194	121	141	125	69.002	60.289	55.857	35.765	38.403	34.464
BLGT_RS09820	#N/A	lcl|NZ_CP006741.1_cds_62		hypothetical protein	0.764498	0	-1.69878	0.00000979453508952382	4.60866287140206	0.00000238412814086407	101	113	96	44	71	65	26.908	31.687	27.641	13.005	19.337	17.921
BLGT_RS06900	BLGT_07090	lcl|NZ_CP006741.1_cds_WP_007054072.1_1365		RluA family pseudouridine synthase	0.764102	0	-1.69831	3.02570397553462e-32	8.17000697641891	4.46363073313854e-34	1521	1438	1273	753	853	848	405.221	403.235	366.528	222.571	232.322	233.802
BLGT_RS01825	BLGT_01870	lcl|NZ_CP006741.1_cds_WP_007051452.1_361	rpmB	50S ribosomal protein L28	0.757632	0	-1.69071	8.05588431705941e-27	9.81261910608456	1.86753904083569e-28	4056	4199	4150	2193	2628	2429	1080.591	1177.459	1194.886	648.204	715.760	669.700
BLGT_RS03795	BLGT_03880	lcl|NZ_CP006741.1_cds_WP_007051894.1_757		peptidylprolyl isomerase	0.757619	0	-1.6907	1.51572638006786e-33	9.25465479362407	1.75690096741269e-35	2787	2471	2489	1507	1508	1493	742.506	692.903	716.644	445.437	410.717	411.635
BLGT_RS10680	#N/A	lcl|NZ_CP006741.1_cds_WP_022527887.1_1819		DUF1778 domain-containing protein	0.745528	0	-1.67659	3.93793517114509e-9	5.35861710150403	5.39443174129465e-10	172	156	169	85	90	117	45.824	43.745	48.659	25.124	24.512	32.258
BLGT_RS09825	#N/A	lcl|NZ_CP006741.1_cds_69		hypothetical protein	0.740845	0	-1.67115	0.0000208707830863248	4.13933135934214	0.00000537714063709844	93	95	70	42	63	47	24.777	26.639	20.155	12.414	17.159	12.958
BLGT_RS07145	BLGT_07345	lcl|NZ_CP006741.1_cds_WP_038426480.1_1415		amino acid ABC transporter permease	0.738839	0	-1.66883	0.00000228647428832386	5.88477207424919	4.87893617898401e-7	150	165	139	90	100	78	39.963	46.268	40.021	26.602	27.236	21.505
BLGT_RS01695	BLGT_01740	lcl|NZ_CP006741.1_cds_WP_007051475.1_338		peptidylprolyl isomerase	0.738769	0	-1.66875	1.71063231406887e-30	7.84776230165857	2.97422899706389e-32	1062	957	971	548	587	630	282.936	268.356	279.575	161.977	159.875	173.697
BLGT_RS07190	BLGT_07390	lcl|NZ_CP006741.1_cds_WP_007053263.1_1424	nusB	transcription antitermination factor NusB	0.736203	0	-1.66579	7.14642853713627e-37	9.44061885127992	6.77743486135157e-39	3314	3269	3005	1805	1954	1912	882.909	916.674	865.213	533.519	532.190	527.158
BLGT_RS08340	BLGT_08535	lcl|NZ_CP006741.1_cds_WP_007052361.1_1651		low molecular weight phosphotyrosine protein phosphatase	0.730781	0	-1.65954	2.12829692504032e-8	6.42582058844121	3.22944949637308e-9	366	388	384	236	239	201	97.509	108.801	110.563	69.757	65.094	55.418
BLGT_RS05550	BLGT_05690	lcl|NZ_CP006741.1_cds_WP_007052767.1_1104		metallopeptidase family protein	0.730686	0	-1.65943	4.78731349670701e-10	5.15494366810265	5.62471501457146e-11	169	160	158	95	98	96	45.025	44.866	45.492	28.080	26.691	26.468
BLGT_RS01115	BLGT_01135	lcl|NZ_CP006741.1_trna_9		tRNA-Glu	0.728344	0	-1.65674	0.00151658101987188	4.44286029816661	0.000568917642860264	116	132	107	47	85	80	30.904	37.015	30.808	13.892	23.151	22.057
BLGT_RS04220	BLGT_04315	lcl|NZ_CP006741.1_trna_32		tRNA-Arg	0.72637	0	-1.65447	0.017178372571946	2.49937139974622	0.00807718562214482	32	26	2020-05-19	11	20	15	8.525	7.291	5.615	3.251	5.447	4.136
BLGT_RS04215	BLGT_04310	lcl|NZ_CP006741.1_trna_31		tRNA-Arg	0.726369	0	-1.65447	0.017178372571946	2.49937139974622	0.00808234283811791	32	26	2020-05-19	11	20	15	8.525	7.291	5.615	3.251	5.447	4.136
BLGT_RS07150	BLGT_07350	lcl|NZ_CP006741.1_cds_WP_007054027.1_1416		amino acid ABC transporter permease	0.721929	0	-1.64939	9.16878001296106e-9	6.79293293426376	1.31879712515193e-9	276	298	276	170	181	157	73.531	83.563	79.467	50.248	49.297	43.286
BLGT_RS06930	BLGT_07120	lcl|NZ_CP006741.1_cds_WP_007056907.1_1371	dusB	tRNA dihydrouridine synthase DusB	0.721285	0	-1.64865	2.54901868320356e-27	7.92800341374239	5.6406103632534e-29	1275	1238	1170	687	732	782	339.683	347.153	336.871	203.062	199.367	215.605
BLGT_RS07335	BLGT_07530	lcl|NZ_CP006741.1_cds_WP_007053231.1_1451		phage holin family protein	0.718203	0	-1.64513	0.00000249226535728699	5.29748990941212	5.39684437220735e-7	124	150	157	71	109	79	33.036	42.062	45.204	20.986	29.687	21.781
BLGT_RS00325	BLGT_00315	lcl|NZ_CP006741.1_cds_WP_007051763.1_65		DUF721 domain-containing protein	0.714116	0	-1.64048	5.46672838402064e-8	4.75481635300609	8.72717966469049e-9	129	128	136	70	86	80	34.368	35.893	39.158	20.691	23.423	22.057
BLGT_RS02365	BLGT_02415	lcl|NZ_CP006741.1_cds_WP_080746411.1_466		multidrug efflux MFS transporter	0.709844	0	-1.63563	1.25006303514039e-14	7.15646584796321	8.43035134341251e-16	823	771	670	449	445	467	219.262	216.199	192.909	132.715	121.200	128.757
BLGT_RS03765	BLGT_03850	lcl|NZ_CP006741.1_cds_WP_077385618.1_753		septum formation initiator family protein	0.702838	0	-1.6277	6.93083916682598e-15	7.1052482805754	4.38198472085942e-16	658	567	551	320	347	407	175.303	158.995	158.646	94.585	94.509	112.214
BLGT_RS09395	BLGT_09640	lcl|NZ_CP006741.1_cds_WP_038426575.1_1853	glf	UDP-galactopyranose mutase	0.701008	0	-1.62564	1.32800766934531e-32	8.78174308605894	1.74921979629255e-34	2203	2067	1934	1116	1330	1316	586.918	579.616	556.846	329.866	362.238	362.835
BLGT_RS00215	BLGT_00210	lcl|NZ_CP006741.1_trna_3		tRNA-Thr	0.700422	0	-1.62498	0.0178576983609291	3.13285316307997	0.00843959717057608	24	31	26	10	15	24	6.394	8.693	7.486	2.956	4.085	6.617
BLGT_RS08050	BLGT_08235	lcl|NZ_CP006741.1_cds_WP_038426523.1_1597	prmC	peptide chain release factor N(5)-glutamine methyltransferase	0.694665	0	-1.61851	1.55591271531267e-9	5.80697196533476	1.9838297002406e-10	240	272	260	138	188	145	63.940	76.273	74.860	40.790	51.204	39.978
BLGT_RS08420	BLGT_08615	lcl|NZ_CP006741.1_cds_WP_007053838.1_1666		MFS transporter	0.691517	0	-1.61498	4.89184243785216e-8	5.05205047204564	7.75787446677292e-9	130	135	140	81	85	81	34.634	37.856	40.309	23.942	23.151	22.333
BLGT_RS02835	BLGT_02900	lcl|NZ_CP006741.1_cds_WP_007053725.1_565		MFS transporter	0.68836	0	-1.61145	2.86560606832855e-32	7.98258469945757	4.07646806348108e-34	1246	1191	1129	721	728	730	331.957	333.973	325.067	213.112	198.277	201.268
BLGT_RS02240	BLGT_02295	lcl|NZ_CP006741.1_cds_WP_022527334.1_441		ribonuclease HII	0.686573	0	-1.60946	0.00000225284229378402	4.93962118815169	4.79530182660034e-7	114	127	152	66	82	93	30.372	35.613	43.764	19.508	22.333	25.641
BLGT_RS07045	BLGT_07245	lcl|NZ_CP006741.1_cds_WP_007058705.1_1395		DUF3052 domain-containing protein	0.683792	0	-1.60636	4.15842064474422e-16	8.11241104106599	2.27858665465437e-17	1220	1334	1323	837	862	682	325.030	374.072	380.924	247.399	234.773	188.034
BLGT_RS06915	BLGT_07105	lcl|NZ_CP006741.1_cds_WP_007054068.1_1368		YggT family protein	0.680322	0	-1.6025	6.60595779091714e-8	5.93681504999841	1.0859108697398e-8	273	230	214	134	135	171	72.732	64.495	61.616	39.608	36.768	47.146
BLGT_RS04730	BLGT_04840	lcl|NZ_CP006741.1_cds_WP_007052167.1_940	rpsT	30S ribosomal protein S20	0.678925	0	-1.60095	1.62124017762513e-14	9.74594011419482	1.11898031227024e-15	3796	4349	4095	2563	2583	2398	1011.322	1219.521	1179.050	757.568	703.503	661.153
BLGT_RS06895	BLGT_07085	lcl|NZ_CP006741.1_cds_WP_007053326.1_1364		ATP-binding protein	0.676428	0	-1.59818	1.3423254365869e-8	5.30186594142757	1.99439290367496e-9	177	180	191	104	120	114	47.156	50.475	54.994	30.740	32.683	31.431
BLGT_RS03485	BLGT_03570	lcl|NZ_CP006741.1_cds_WP_007051183.1_696		permease	0.676385	0	-1.59813	0.0000127851034416418	5.76102315808415	0.00000318617172175795	321	243	180	146	150	160	85.520	68.141	51.826	43.154	40.854	44.114
BLGT_RS07195	BLGT_07395	lcl|NZ_CP006741.1_cds_WP_038426485.1_1425	efp	elongation factor P	0.67608	0	-1.59779	2.15090253021486e-23	9.46700173371648	6.34618238630306e-25	3373	3130	2935	1959	1904	1945	898.627	877.696	845.058	579.038	518.572	536.256
BLGT_RS04850	BLGT_04980	lcl|NZ_CP006741.1_cds_WP_014484937.1_968		nucleotide pyrophosphohydrolase	0.675713	0	-1.59739	6.08841244720435e-8	5.60367038584507	9.84795901628943e-9	203	190	149	98	121	115	54.083	53.279	42.901	28.967	32.955	31.707
BLGT_RS10310	#N/A	lcl|NZ_CP006741.1_cds_1525		hypothetical protein	0.675096	0	-1.5967	0.0250187059370778	2.33743098932624	0.0122457206615096	29	28	21	10	18	20	7.726	7.852	6.046	2.956	4.902	5.514
BLGT_RS01005	BLGT_01015	lcl|NZ_CP006741.1_cds_WP_007051614.1_204	asd	aspartate-semialdehyde dehydrogenase	0.672063	0	-1.59335	3.12412702440533e-14	7.77461824024831	2.25503373205232e-15	809	830	787	489	478	533	215.532	232.744	226.596	144.538	130.188	146.954
BLGT_RS04015	BLGT_04100	lcl|NZ_CP006741.1_cds_WP_007052026.1_800		hypothetical protein	0.670549	0	-1.59168	1.48905437874176e-11	6.38171581934139	1.47493268284221e-12	380	345	325	197	249	204	101.239	96.743	93.575	58.229	67.817	56.245
BLGT_RS08200	BLGT_08390	lcl|NZ_CP006741.1_cds_WP_012472194.1_1626		sugar ABC transporter ATP-binding protein	0.668649	0	-1.58958	1.47799768151065e-27	8.10618675736385	3.11485285882117e-29	1455	1424	1401	793	922	941	387.638	399.310	403.382	234.394	251.115	259.443
BLGT_RS05265	BLGT_05410	lcl|NZ_CP006741.1_cds_WP_007052874.1_1052		hypothetical protein	0.667564	0	-1.58839	7.02034427348122e-8	5.28126130311962	1.16512563021422e-8	161	145	144	83	94	102	42.893	40.660	41.461	24.533	25.602	28.122
BLGT_RS08370	BLGT_08565	lcl|NZ_CP006741.1_cds_WP_007052354.1_1657		hypothetical protein	0.657617	0	-1.57748	4.01723462788618e-26	8.38964231591803	1.03711536757862e-27	1616	1351	1392	871	905	943	430.531	378.839	400.791	257.449	246.485	259.995
BLGT_RS07895	BLGT_08085	lcl|NZ_CP006741.1_cds_WP_007052473.1_1565		endonuclease/exonuclease/phosphatase family protein	0.64536	0	-1.56413	1.90125215118096e-26	8.20020012160027	4.80822461837123e-28	1413	1251	1154	722	865	817	376.448	350.798	332.265	213.408	235.591	225.255
BLGT_RS08060	BLGT_08245	lcl|NZ_CP006741.1_cds_WP_003830110.1_1599	rpmE	50S ribosomal protein L31	0.644941	0	-1.56368	6.60300383345203e-10	10.1579036337516	7.897164753391e-11	4530	5568	5745	3261	3831	2948	1206.873	1561.346	1654.125	963.882	1043.408	812.794
BLGT_RS03470	BLGT_03555	lcl|NZ_CP006741.1_cds_WP_032685073.1_693		DNA lyase	0.644327	0	-1.56301	0.000245641047433981	4.55643988244189	0.0000777820176542796	93	65	74	49	48	49	24.777	18.227	21.306	14.483	13.073	13.510
BLGT_RS05540	BLGT_05680	lcl|NZ_CP006741.1_cds_WP_038426424.1_1102		energy-coupling factor ABC transporter ATP-binding protein	0.642466	0	-1.561	0.00000302740055355103	6.02818477191631	6.68324990483606e-7	218	246	249	146	167	138	58.079	68.982	71.693	43.154	45.484	38.048
BLGT_RS03500	BLGT_03585	lcl|NZ_CP006741.1_cds_WP_007053625.1_699		DUF4191 domain-containing protein	0.641505	0	-1.55996	1.06893781736547e-25	8.7575660732947	2.81595842298595e-27	2086	1895	1870	1229	1273	1190	555.748	531.385	538.418	363.266	346.713	328.095
BLGT_RS09490	BLGT_09745	lcl|NZ_CP006741.1_cds_WP_007052900.1_1872		HD domain-containing protein	0.637255	0	-1.55537	5.57339147051525e-15	7.59471161843729	3.49438137508596e-16	989	842	830	479	557	649	263.487	236.109	238.977	141.582	151.704	178.936
BLGT_RS07355	BLGT_07550	lcl|NZ_CP006741.1_cds_WP_021975474.1_1455		MFS transporter	0.63692	0	-1.55501	0.00000406259524905803	5.89660757382667	9.24679213694978e-7	162	196	197	121	111	120	43.160	54.961	56.721	35.765	30.232	33.085
BLGT_RS09390	BLGT_09635	lcl|NZ_CP006741.1_cds_WP_008783747.1_1852		IS30-like element ISBlo4 family transposase	0.634991	0	-1.55293	4.93261353897308e-20	7.86937097250685	1.89715905345119e-21	1157	1140	1144	708	782	695	308.245	319.672	329.385	209.270	212.985	191.619
BLGT_RS09195	BLGT_09425	lcl|NZ_CP006741.1_cds_WP_007053062.1_1813	rplU	50S ribosomal protein L21	0.634112	0	-1.55198	6.58369804756227e-27	9.42412964219157	1.49156488959525e-28	3044	2936	2844	1804	1916	1882	810.976	823.296	818.857	533.224	521.840	518.887
BLGT_RS05605	BLGT_05745	lcl|NZ_CP006741.1_cds_WP_007052755.1_1115		UMP kinase	0.633557	0	-1.55138	2.0403803050591e-25	8.92783621960698	5.59008302755918e-27	2141	2030	1997	1310	1376	1230	570.400	569.241	574.985	387.208	374.766	339.124
BLGT_RS05770	BLGT_05920	lcl|NZ_CP006741.1_cds_WP_038426436.1_1146		hypothetical protein	0.631912	0	-1.54962	0.0265518690628622	3.05351466014223	0.0130940724145622	27	29	26	21	14	17	7.193	8.132	7.486	6.207	3.813	4.687
BLGT_RS04530	BLGT_04635	lcl|NZ_CP006741.1_cds_WP_021975742.1_900		ABC transporter ATP-binding protein	0.62693	0	-1.54427	6.74506577881227e-8	6.00096352116412	1.11588548711647e-8	188	209	186	120	128	124	50.087	58.607	53.554	35.469	34.862	34.188
BLGT_RS05105	BLGT_05250	lcl|NZ_CP006741.1_cds_WP_013410887.1_1019		ATP-binding cassette domain-containing protein	0.626755	0	-1.54409	2.85343051568799e-12	8.88250236117506	2.62929342507462e-13	2240	2492	2442	1665	1596	1319	596.776	698.792	703.111	492.138	434.685	363.662
BLGT_RS07470	BLGT_07660	lcl|NZ_CP006741.1_cds_WP_032684344.1_1479		bifunctional metallophosphatase/5'-nucleotidase	0.625164	0	-1.54239	0.000754507639887509	4.28794224887829	0.00026157324923392	89	64	62	54	49	34	23.711	17.947	17.851	15.961	13.346	9.374
BLGT_RS08860	BLGT_09080	lcl|NZ_CP006741.1_cds_WP_011068738.1_1755		EamA family transporter	0.623077	0	-1.54016	0.0000503359992746954	4.38773833954489	0.0000139763285657347	90	89	76	53	62	48	23.978	24.957	21.882	15.666	16.886	13.234
BLGT_RS04035	BLGT_04120	lcl|NZ_CP006741.1_trna_28		tRNA-Ala	0.621605	0	-1.53859	0.0313099794376682	2.57038897095255	0.0160014120413794	2020-05-27	2020-05-27	2020-05-22	14	2020-05-19	16	7.326	7.711	6.478	4.138	5.311	4.411
BLGT_RS04040	BLGT_04125	lcl|NZ_CP006741.1_trna_29		tRNA-Ala	0.621605	0	-1.53859	0.0313099794376682	2.57038897095255	0.0160014120413794	2020-05-27	2020-05-27	2020-05-22	14	2020-05-19	16	7.326	7.711	6.478	4.138	5.311	4.411
BLGT_RS02600	BLGT_02665	lcl|NZ_CP006741.1_cds_WP_007055183.1_514		PFL family protein	0.620243	0	-1.53713	7.9001030533239e-13	8.72232986335182	6.95109172763484e-14	1407	1427	1454	919	955	877	374.850	400.151	418.642	271.637	260.103	241.798
BLGT_RS08915	BLGT_09135	lcl|NZ_CP006741.1_cds_WP_003829846.1_1766	rpmG	50S ribosomal protein L33	0.617445	0	-1.53416	3.5488447990801e-12	8.77555591699606	3.29081498755583e-13	1919	2002	2030	1029	1415	1397	511.256	561.389	584.486	304.150	385.388	385.167
BLGT_RS09775	#N/A	lcl|NZ_CP006741.1_cds_WP_007056380.1_1337	nrdR	transcriptional repressor NrdR	0.610404	0	-1.52669	3.3495065119273e-10	7.17011248571904	3.79422497399562e-11	581	491	505	329	315	372	154.789	137.683	145.402	97.245	85.793	102.564
BLGT_RS02275	BLGT_02330	lcl|NZ_CP006741.1_cds_WP_038426301.1_448		ABC transporter permease	0.603589	0	-1.51949	7.4520432183448e-18	10.9487712651762	3.49437221513534e-19	8476	9148	8729	5651	5741	5713	2258.157	2565.228	2513.291	1670.315	1563.613	1575.132
BLGT_RS01440	BLGT_01460	lcl|NZ_CP006741.1_cds_WP_003828150.1_283		DUF2469 domain-containing protein	0.600832	0	-1.51659	4.35390686704835e-18	7.56429030504071	2.00382833621162e-19	816	796	754	493	524	520	217.397	223.210	217.095	145.720	142.716	143.369
BLGT_RS09425	BLGT_09675	lcl|NZ_CP006741.1_cds_WP_014485272.1_1859		ABC transporter permease	0.598828	0	-1.51449	1.88951193711125e-17	8.72561739180444	9.25840938626694e-19	2267	1980	1832	1137	1357	1459	603.969	555.220	527.477	336.073	369.591	402.261
BLGT_RS07290	BLGT_07485	lcl|NZ_CP006741.1_cds_WP_007055595.1_1442		aryl-sulfate sulfotransferase	0.594305	0	-1.50974	1.38401684641567e-9	6.8165658362832	1.75007398914521e-10	405	430	380	226	287	281	107.899	120.578	109.411	66.801	78.167	77.475
BLGT_RS03425	BLGT_03510	lcl|NZ_CP006741.1_cds_WP_007053642.1_683		CrcB family protein	0.5924	0	-1.50775	0.00000900207935971605	5.05492579642984	0.00000218174736852971	174	164	142	115	91	107	46.357	45.988	40.885	33.992	24.785	29.501
BLGT_RS01465	BLGT_01490	lcl|NZ_CP006741.1_cds_WP_038426264.1_288		hypothetical protein	0.590498	0	-1.50577	6.14619422866806e-23	8.28695106266847	1.91056617224139e-24	1399	1410	1289	840	959	884	372.718	395.384	371.134	248.286	261.192	243.728
BLGT_RS05180	BLGT_05325	lcl|NZ_CP006741.1_cds_WP_007052279.1_1035		teicoplanin resistance protein VanZ	0.585249	0	-1.5003	0.0000168400354984733	6.1173968741206	0.00000428542526120263	264	262	309	196	197	156	70.334	73.468	88.969	57.933	53.655	43.011
BLGT_RS03175	BLGT_03255	lcl|NZ_CP006741.1_cds_WP_007056444.1_634		anion transporter	0.583823	0	-1.49882	3.35187302569401e-20	9.84580094890573	1.25386188000145e-21	3980	3556	3405	2245	2596	2349	1060.343	997.152	980.382	663.574	707.044	647.643
BLGT_RS08445	BLGT_08640	lcl|NZ_CP006741.1_cds_1671		PspC domain-containing protein	0.58367	0	-1.49866	9.19738382703653e-27	12.627781404592	2.2290814333176e-28	32938	32268	30904	20236	21377	21580	8775.269	9048.401	8898.013	5981.328	5822.219	5949.826
BLGT_RS05120	#N/A	lcl|NZ_CP006741.1_cds_1022		EamA family transporter	0.582964	0	-1.49792	7.06006939238907e-10	7.23914540409552	8.51820806563275e-11	807	847	798	568.664	570	474	214.999	237.511	229.764	168.085	155.245	130.687
BLGT_RS10055	#N/A	lcl|NZ_CP006741.1_cds_WP_080549083.1_635		hypothetical protein	0.582008	0	-1.49693	1.01756105533196e-14	9.5494517706428	6.64792259542479e-16	3078	3057	2934	2070	2034	1860	820.034	857.226	844.770	611.848	553.978	512.821
BLGT_RS01245	BLGT_01265	lcl|NZ_CP006741.1_cds_WP_007051567.1_246		TetR/AcrR family transcriptional regulator	0.576103	0	-1.49082	1.02766044544846e-8	7.12351475259196	1.49979949098643e-9	643	659	707	453	492	385	171.307	184.793	203.562	133.897	134.001	106.148
BLGT_RS00305	BLGT_00295	lcl|NZ_CP006741.1_cds_WP_007054596.1_60	rpmH	50S ribosomal protein L34	0.575822	0	-1.49053	1.61849891168839e-8	6.86346128106359	2.43030658499047e-9	522	574	546	332	399	357	139.070	160.958	157.207	98.132	108.671	98.429
BLGT_RS07010	BLGT_07205	lcl|NZ_CP006741.1_cds_WP_007055433.1_1389		isoprenyl transferase	0.575415	0	-1.49011	9.27310850939934e-16	7.79145919521062	5.27658439944747e-17	1044	948	917	563	667	694	278.140	265.833	264.027	166.411	181.663	191.343
BLGT_RS02770	BLGT_02835	lcl|NZ_CP006741.1_cds_WP_007056459.1_552		hypothetical protein	0.570847	0	-1.4854	1.207155075972e-17	7.78763017131856	5.78772981630412e-19	1014	936	867	548	671	650	270.148	262.468	249.630	161.977	182.753	179.212
BLGT_RS08590	BLGT_08800	lcl|NZ_CP006741.1_cds_WP_074709620.1_1703		hypothetical protein	0.569271	0	-1.48377	0.00000406259524905803	6.10603794451774	9.22690782772885e-7	305	334	333	243	202	200	81.257	93.658	95.879	71.826	55.017	55.142
BLGT_RS00690	#N/A	lcl|NZ_CP006741.1_cds_WP_007051677.1_140		hypothetical protein	0.566607	0	-1.48104	0.00244639239242864	4.22618487728184	0.000960254126638219	99	70	69	49	57	52	26.375	19.629	19.867	14.483	15.524	14.337
BLGT_RS07140	BLGT_07340	lcl|NZ_CP006741.1_cds_WP_007054028.1_1414		amino acid ABC transporter ATP-binding protein	0.564603	0	-1.47898	0.000020917488485654	6.53814597610348	0.00000540019460377791	229	271	269	185	186	142	61.010	75.992	77.452	54.682	50.659	39.151
BLGT_RS09165	BLGT_09395	lcl|NZ_CP006741.1_cds_WP_007053057.1_1808	secE	preprotein translocase subunit SecE	0.563046	0	-1.47739	2.28535355815401e-14	8.18146209851176	1.62551491228025e-15	1229	1202	1239	692	923	840	327.427	337.058	356.738	204.540	251.387	231.597
BLGT_RS03770	BLGT_03855	lcl|NZ_CP006741.1_cds_WP_007051124.1_754		DUF501 domain-containing protein	0.56143	0	-1.47573	1.42053203477412e-10	6.57744876149416	1.51184125934864e-11	474	445	437	262	326	318	126.282	124.784	125.823	77.442	88.789	87.676
BLGT_RS08335	BLGT_08530	lcl|NZ_CP006741.1_cds_WP_007052362.1_1650		branched-chain amino acid permease	0.558967	0	-1.47321	0.0000337156433694627	5.75758069158788	0.00000895294218029991	211	277	247	179	163	150	56.214	77.675	71.117	52.909	44.395	41.357
BLGT_RS02595	BLGT_02660	lcl|NZ_CP006741.1_cds_WP_007055170.1_513		ACT domain-containing protein	0.558268	0	-1.4725	0.00000453764759232759	7.0071613799641	0.00000104475869222716	413	384	457	247	327	268	110.031	107.679	131.581	73.008	89.061	73.890
BLGT_RS00925	BLGT_00935	lcl|NZ_CP006741.1_cds_WP_007051631.1_186		DedA family protein	0.557417	0	-1.47163	2.38958615838594e-15	7.76562330742524	1.42267247575138e-16	1009	977	1037	640	690	696	268.816	273.965	298.578	189.170	187.928	191.894
BLGT_RS04645	BLGT_04755	lcl|NZ_CP006741.1_cds_WP_007055088.1_923		RNA methyltransferase	0.554375	0	-1.46853	5.65694112281886e-8	5.98966973672677	9.09044806353926e-9	290	266	251	181	185	175	77.261	74.590	72.269	53.500	50.386	48.249
BLGT_RS01080	BLGT_01095	lcl|NZ_CP006741.1_cds_WP_075662510.1_218		GtrA family protein	0.552173	0	-1.46629	1.59290565268353e-11	7.16604468505993	1.59458416232808e-12	669	609	586	358	436	459	178.234	170.772	168.724	105.817	118.749	126.551
BLGT_RS07350	BLGT_07545	lcl|NZ_CP006741.1_cds_WP_080746429.1_1454		D-2-hydroxyacid dehydrogenase	0.545999	0	-1.46003	1.13583322847563e-11	6.79488554339077	1.11385285819699e-12	554	530	561	349	391	371	147.595	148.619	161.526	103.157	106.492	102.288
BLGT_RS02010	BLGT_02060	lcl|NZ_CP006741.1_cds_WP_007051413.1_398	rpmF	50S ribosomal protein L32	0.543701	0	-1.45771	8.30960796253376e-15	9.54868244892979	5.29748452827495e-16	3335	3716	3497	2304	2426	2412	888.503	1042.019	1006.871	681.013	660.743	665.013
BLGT_RS04225	BLGT_04320	lcl|NZ_CP006741.1_cds_WP_038426363.1_837		Na+/H+ antiporter NhaA	0.543011	0	-1.45701	1.22962550539109e-8	7.44429978514339	1.80751062172873e-9	508	508	539	372	375	305	135.340	142.450	155.191	109.955	102.135	84.092
BLGT_RS06325	BLGT_06495	lcl|NZ_CP006741.1_cds_WP_003832137.1_1252		ABC transporter permease	0.542888	0	-1.45689	5.40145809390266e-17	9.19364503191728	2.78895096523952e-18	2643	2672	2664	1817	1803	1777	704.142	749.266	767.030	537.066	491.063	489.937
BLGT_RS02300	BLGT_02355	lcl|NZ_CP006741.1_cds_WP_014485874.1_453		ATP-binding cassette domain-containing protein	0.537507	0	-1.45146	2.21172778905641e-17	9.249896647604	1.09537624958537e-18	2848	2558	2348	1752	1821	1680	758.758	717.299	676.046	517.854	495.966	463.193
BLGT_RS10460	BLGT_09725	lcl|NZ_CP006741.1_cds_WP_080714463.1_1868		acyltransferase	0.537346	0	-1.4513	1.03556802028748e-15	8.08291667000794	6.00171139260393e-17	1385	1421	1380	877	1039	931	368.989	398.468	397.336	259.222	282.981	256.686
BLGT_RS03430	BLGT_03515	lcl|NZ_CP006741.1_cds_WP_007051196.1_684		CrcB family protein	0.535875	0	-1.44982	1.00663892678116e-13	7.35648395686207	7.69033953547254e-15	802	834	756	551	545	529	213.667	233.865	217.671	162.864	148.436	145.851
BLGT_RS06645	BLGT_06840	lcl|NZ_CP006741.1_cds_WP_032684949.1_1320		D-tyrosyl-tRNA(Tyr) deacylase	0.534901	0	-1.44884	0.00000822593026118487	5.72821176790197	0.0000019806375813285	194	210	208	151	125	140	51.685	58.887	59.888	44.632	34.045	38.599
BLGT_RS05110	BLGT_05255	lcl|NZ_CP006741.1_cds_WP_038426405.1_1020		hypothetical protein	0.534826	0	-1.44877	4.88827069435202e-9	8.12288077068172	6.79928062860345e-10	1389	1418	1511	1068	1013	856	370.054	397.627	435.054	315.678	275.900	236.008
BLGT_RS09960	#N/A	lcl|NZ_CP006741.1_cds_358		XRE family transcriptional regulator	0.533875	0	-1.44781	0.0232903213055273	3.79717874132132	0.0112647602520938	42	42	44	31	30	26	11.190	11.777	12.669	9.163	8.171	7.168
BLGT_RS04930	BLGT_05065	lcl|NZ_CP006741.1_cds_WP_007056260.1_985	metF	methylenetetrahydrofolate reductase [NAD(P)H]	0.529598	0	-1.44353	5.33872628472651e-9	6.46873517444321	7.45396451766346e-10	465	436	376	274	312	285	123.884	122.261	108.260	80.989	84.976	78.577
BLGT_RS01370	BLGT_01390	lcl|NZ_CP006741.1_cds_WP_007051544.1_270	rplI	50S ribosomal protein L9	0.529041	0	-1.44297	1.35515792940524e-17	10.424882567157	6.56873179690631e-19	6676	6771	6529	4263	4874	4526	1778.605	1898.684	1879.858	1260.052	1327.478	1247.864
BLGT_RS09475	BLGT_09730	lcl|NZ_CP006741.1_cds_WP_080746398.1_1869		DUF4012 domain-containing protein	0.525624	0	-1.43956	2.73023225278446e-16	10.0173863911211	1.46724810212863e-17	5038	4479	4305	2822	3266	3371	1342.213	1255.975	1239.514	834.123	889.525	929.419
BLGT_RS06935	BLGT_07125	lcl|NZ_CP006741.1_cds_WP_007053317.1_1372		glycine--tRNA ligase	0.525206	0	-1.43914	5.03373596859685e-17	10.2912632923112	2.57256263937774e-18	6356	5908	5495	3839	4024	4282	1693.352	1656.686	1582.144	1134.726	1095.973	1180.591
BLGT_RS07170	BLGT_07370	lcl|NZ_CP006741.1_cds_WP_038426483.1_1420		guanylate kinase	0.522144	0	-1.43609	5.6699854228775e-13	7.38575328707878	4.83950283722948e-14	728	749	734	495	531	492	193.952	210.030	211.336	146.311	144.623	135.649
BLGT_RS07515	BLGT_07710	lcl|NZ_CP006741.1_cds_WP_011067906.1_1488		HAMP domain-containing histidine kinase	0.520193	0	-1.43415	2.09170694833568e-9	10.4004542436309	2.70004321571254e-10	6403	5624	5280	3337	3853	4696	1705.873	1577.049	1520.240	986.346	1049.399	1294.735
BLGT_RS08065	BLGT_08250	lcl|NZ_CP006741.1_trna_53		tRNA-Ile	0.517041	0	-1.43102	0.0370061392986259	3.51900913364769	0.0192829672109278	42	38	32	24	33	20	11.190	10.656	9.214	7.094	8.988	5.514
BLGT_RS04360	BLGT_04455	lcl|NZ_CP006741.1_cds_WP_021975354.1_865		MFS transporter	0.514899	0	-1.42889	0.0000174470829401397	6.35541636323747	0.00000444909807324953	350	325	333	235	255	205	93.246	91.135	95.879	69.461	69.452	56.521
BLGT_RS01030	BLGT_01045	lcl|NZ_CP006741.1_cds_WP_007051608.1_209		penicillin-binding protein	0.513646	0	-1.42765	9.76743406003143e-16	9.44047052729031	5.60932725259971e-17	3460	3070	3245	2096	2340	2313	921.806	860.871	934.314	619.533	637.320	637.718
BLGT_RS06310	BLGT_06480	lcl|NZ_CP006741.1_cds_WP_007058594.1_1249		exodeoxyribonuclease III	0.513016	0	-1.42703	7.1635669822233e-11	6.74957922175764	7.47305723119185e-12	489	465	463	326	322	330	130.278	130.393	133.309	96.359	87.700	90.984
BLGT_RS09435	BLGT_09685	lcl|NZ_CP006741.1_cds_WP_038426576.1_1861		glycosyltransferase	0.51287	0	-1.42689	2.51722908937647e-10	9.37792729001353	2.81165736010438e-11	3506	2974	2784	1804	2133	2455	934.061	833.951	801.581	533.224	580.942	676.868
BLGT_RS05410	BLGT_05550	lcl|NZ_CP006741.1_cds_WP_007052850.1_1076	uppP	undecaprenyl-diphosphatase UppP	0.511958	0	-1.42598	3.58290309923823e-14	8.82120759677757	2.62076419675465e-15	2220	2214	2070	1314	1534	1652	591.448	620.837	596.003	388.390	417.799	455.473
BLGT_RS08985	BLGT_09205	lcl|NZ_CP006741.1_cds_WP_007053002.1_1777	rplL	50S ribosomal protein L7/L12	0.51151	0	-1.42554	6.67237784961735e-19	11.8209864434894	2.8475374384563e-20	18397	18979	18228	12532	13403	12535	4901.288	5321.979	5248.284	3704.191	3650.428	3456.027
BLGT_RS03705	BLGT_03790	lcl|NZ_CP006741.1_cds_WP_007051138.1_741		threonine synthase	0.509997	0	-1.42405	6.53510999654822e-14	8.41972453719274	4.88928145157981e-15	1340	1271	1279	901	937	853	357.000	356.406	368.255	266.316	255.200	235.181
BLGT_RS06720	BLGT_06915	lcl|NZ_CP006741.1_cds_WP_038426468.1_1335		AAA family ATPase	0.509716	0	-1.42377	6.93345342346671e-13	8.10950493566769	6.02750165896737e-14	1275	1302	1308	885	976	831	339.683	365.099	376.605	261.587	265.822	229.115
BLGT_RS10030	#N/A	lcl|NZ_CP006741.1_cds_WP_007055180.1_536		glycosyltransferase family 4 protein	0.503541	0	-1.41769	7.57177592305748e-7	8.09885289000528	1.51994026695727e-7	1189	1003	908	610	692	849	316.771	281.255	261.435	180.303	188.472	234.078
BLGT_RS00310	BLGT_00300	lcl|NZ_CP006741.1_cds_WP_007051767.1_61	dnaA	chromosomal replication initiator protein DnaA	0.50239	0	-1.41656	1.63370923019492e-14	8.8799476809829	1.13619398517244e-15	2306	2160	2062	1314	1623	1609	614.359	605.694	593.700	388.390	442.039	443.618
BLGT_RS08330	BLGT_08525	lcl|NZ_CP006741.1_cds_WP_080746379.1_1649		branched-chain amino acid ABC transporter permease	0.50099	0	-1.41518	1.30885976967719e-8	7.23889530530383	1.9377744746011e-9	763	715	712	516	537	471	203.277	200.496	205.002	152.519	146.257	129.859
BLGT_RS09950	#N/A	lcl|NZ_CP006741.1_cds_WP_011068446.1_328		hypothetical protein	0.4995	0	-1.41372	0.00127857199876282	4.45366573808147	0.000469528284055681	89	87	91	59	62	65	23.711	24.396	26.201	17.439	16.886	17.921
BLGT_RS10245	#N/A	lcl|NZ_CP006741.1_cds_WP_007052642.1_1225		DUF3046 domain-containing protein	0.49744	0	-1.41171	0.000839069207077959	4.97851004478313	0.000295309921142295	106	113	129	87	91	65	28.240	31.687	37.142	25.715	24.785	17.921
BLGT_RS02760	#N/A	lcl|NZ_CP006741.1_cds_WP_144314109.1_550		tRNA (cytidine(34)-2'-O)-methyltransferase	0.496233	0	-1.41053	6.51560572510483e-8	6.26842977355225	1.06075983617355e-8	362	364	310	248	242	233	96.443	102.071	89.257	73.303	65.911	64.240
BLGT_RS10735	BLGT_04435	lcl|NZ_CP006741.1_cds_WP_158332787.1_861		hypothetical protein	0.495471	0	-1.40978	0.000242041579236652	5.69688319779678	0.0000764115224219902	206	229	208	147	178	125	54.882	64.215	59.888	43.450	48.480	34.464
BLGT_RS09160	BLGT_09390	lcl|NZ_CP006741.1_cds_WP_007055071.1_1807	nusG	transcription termination/antitermination factor NusG	0.494067	0	-1.40841	2.25990602303244e-17	10.8772623298568	1.13114368908368e-18	8847	8095	7803	5520	6188	5598	2356.998	2269.952	2246.673	1631.594	1685.358	1543.426
BLGT_RS00810	BLGT_00815	lcl|NZ_CP006741.1_cds_WP_038426245.1_163		sucrose phosphorylase	0.493655	0	-1.40801	2.56618052266846e-10	7.76768152981514	2.87985485420644e-11	838	780	734	515	552	578	223.258	218.723	211.336	152.223	150.342	159.360
BLGT_RS00220	BLGT_00215	lcl|NZ_CP006741.1_cds_WP_038426218.1_43		DUF348 domain-containing protein	0.492368	0	-1.40675	1.39014554367222e-13	9.74816593792449	1.08399125639351e-14	4115	3524	3396	2287	2622	2814	1096.309	988.179	977.791	675.988	714.125	775.848
BLGT_RS09335	BLGT_09575	lcl|NZ_CP006741.1_cds_WP_007053092.1_1840		ATP-binding protein	0.491199	0	-1.40561	0.0000320696896165399	6.27987727209062	0.00000848207807560749	255	220	174	143	151	160	67.937	61.691	50.099	42.268	41.126	44.114
BLGT_RS08555	BLGT_08765	lcl|NZ_CP006741.1_cds_WP_011068749.1_1696		hypothetical protein	0.488722	0	-1.4032	1.01717782494061e-14	8.19669710849888	6.59182678965724e-16	1353	1211	1095	803	867	896	360.463	339.581	315.277	237.350	236.135	247.036
BLGT_RS03730	BLGT_03815	lcl|NZ_CP006741.1_cds_WP_007055102.1_746		glycoside hydrolase family 3 protein	0.488441	0	-1.40293	2.85343051568799e-12	7.87798925542516	2.63092908453845e-13	1020	1049	962	677	755	698	271.746	294.154	276.983	200.107	205.631	192.446
BLGT_RS00525	BLGT_00525	lcl|NZ_CP006741.1_cds_WP_080746404.1_105		rhomboid family intramembrane serine protease	0.487595	0	-1.40211	0.000894908617578074	4.62004339006541	0.000318263075271444	103	123	97	65	82	80	27.441	34.491	27.929	19.213	22.333	22.057
BLGT_RS00320	BLGT_00310	lcl|NZ_CP006741.1_cds_WP_038426224.1_64	recF	DNA replication and repair protein RecF	0.485898	0	-1.40046	1.35642183881815e-10	6.98458231354716	1.43646359116148e-11	592	559	497	357	403	399	157.719	156.751	143.098	105.522	109.761	110.008
BLGT_RS04940	BLGT_05075	lcl|NZ_CP006741.1_cds_WP_007052222.1_987		bifunctional [glutamine synthetase] adenylyltransferase/[glutamine synthetase]-adenylyl-L-tyrosine phosphorylase	0.485701	0	-1.40027	3.5033229402211e-10	11.8264762913572	3.98692178655299e-11	15902	12910	11458	8876	9366	9981	4236.576	3620.146	3299.037	2623.556	2550.915	2751.863
BLGT_RS03390	BLGT_03475	lcl|NZ_CP006741.1_cds_WP_003828652.1_676	rpsG	30S ribosomal protein S7	0.483756	0	-1.39838	3.58290309923823e-14	9.82104449997526	2.62393851840945e-15	4793	4743	4620	3170	3413	3398	1276.940	1330.004	1330.210	936.984	929.561	936.863
BLGT_RS09420	BLGT_09670	lcl|NZ_CP006741.1_cds_WP_052122993.1_1858		ABC transporter ATP-binding protein	0.482649	0	-1.39731	6.35022881435077e-12	9.78045544273401	6.08926050691169e-13	4814	4116	4135	2751	3100	3357	1282.535	1154.184	1190.567	813.137	844.313	925.559
BLGT_RS03465	BLGT_03550	lcl|NZ_CP006741.1_cds_WP_007056328.1_692		MATE family efflux transporter	0.481515	0	-1.39621	9.98058277363718e-8	6.71107720522859	1.71952084666984e-8	372	353	330	246	246	252	99.107	98.986	95.015	72.712	67.000	69.479
BLGT_RS03355	BLGT_03435	lcl|NZ_CP006741.1_cds_WP_007051209.1_669		phosphoribosylaminoimidazolesuccinocarboxamide synthase	0.478167	0	-1.39297	1.03977905874863e-13	8.60485190745264	7.99830045191252e-15	1828	1770	1755	1121	1324	1347	487.012	496.333	505.307	331.344	360.603	371.382
BLGT_RS00170	BLGT_00170	lcl|NZ_CP006741.1_cds_WP_007054638.1_33		glutaredoxin family protein	0.478002	0	-1.39281	0.00146512993822668	7.94564897372364	0.0005473009094851	1076	1069	1072	997	728	538	286.666	299.763	308.655	294.692	198.277	148.332
BLGT_RS06410	BLGT_06580	lcl|NZ_CP006741.1_cds_WP_032682517.1_1269		ABC transporter ATP-binding protein/permease	0.475993	0	-1.39088	2.25313771261404e-15	10.0983480317405	1.3295649305204e-16	4882	4512	4388	3269	3233	3246	1300.652	1265.228	1263.412	966.246	880.537	894.955
BLGT_RS08960	BLGT_09180	lcl|NZ_CP006741.1_cds_WP_007053007.1_1772		FmdB family transcriptional regulator	0.474916	0	-1.38984	1.29295489493717e-7	6.63907236746026	2.27527362965762e-8	375	395	369	253	286	269	99.907	110.764	106.244	74.781	77.895	74.166
BLGT_RS07085	BLGT_07285	lcl|NZ_CP006741.1_cds_WP_007056913.1_1403	dapF	diaminopimelate epimerase	0.473826	0	-1.38879	5.81871977117082e-12	7.98797565625615	5.54893718957808e-13	1023	962	987	680	779	651	272.545	269.758	284.181	200.993	212.168	179.487
BLGT_RS04190	BLGT_04285	lcl|NZ_CP006741.1_cds_WP_007055376.1_832		chloride channel protein	0.473261	0	-1.38824	4.40095313711492e-11	7.28269820282679	4.49833987671388e-12	755	749	758	514	584	509	201.145	210.030	218.247	151.927	159.058	140.336
BLGT_RS06905	BLGT_07095	lcl|NZ_CP006741.1_cds_WP_007054071.1_1366	lspA	signal peptidase II	0.472756	0	-1.38776	3.15457314132523e-15	8.11485334069869	1.91135885802108e-16	1255	1226	1156	811	906	866	334.354	343.788	332.840	239.714	246.757	238.765
BLGT_RS02700	BLGT_02770	lcl|NZ_CP006741.1_cds_WP_007055173.1_537		MATE family efflux transporter	0.471449	0	-1.3865	0.00000582710414527286	7.49400264787588	0.00000137541762754596	893	730	745	459	571	653	237.911	204.702	214.504	135.671	155.517	180.039
BLGT_RS02740	BLGT_02805	lcl|NZ_CP006741.1_cds_WP_007055203.1_546		hypothetical protein	0.470078	0	-1.38518	3.07860811316528e-13	9.62094825327272	2.49792228360091e-14	3642	3209	3216	2204	2471	2484	970.294	899.849	925.965	651.455	672.999	684.864
BLGT_RS00270	BLGT_00265	lcl|NZ_CP006741.1_cds_WP_038426223.1_53		ParB/RepB/Spo0J family partition protein	0.466825	0	-1.38206	5.06729337617251e-13	8.16727038724963	4.22549849629261e-14	1378	1253	1189	830	959	934	367.124	351.359	342.342	245.330	261.192	257.513
BLGT_RS08345	BLGT_08540	lcl|NZ_CP006741.1_cds_WP_007052360.1_1652		dihydrofolate reductase	0.46157	0	-1.37704	1.67802714469633e-10	8.15189056021337	1.80356974456297e-11	1187	1154	1163	794	956	761	316.238	323.598	334.856	234.689	260.375	209.815
BLGT_RS00710	BLGT_00705	lcl|NZ_CP006741.1_cds_WP_032747056.1_143		heavy metal translocating P-type ATPase	0.458415	0	-1.37403	7.10426453625965e-8	8.14453328358724	1.18279641383459e-8	906	932	893	705	630	621	241.375	261.346	257.116	208.383	171.586	171.216
BLGT_RS02575	BLGT_02640	lcl|NZ_CP006741.1_cds_WP_007055199.1_509		carbohydrate ABC transporter permease	0.458222	0	-1.37385	0.00389939234490281	5.17658612443659	0.00158768055189088	105	89	118	59	83	82	27.974	24.957	33.975	17.439	22.606	22.608
BLGT_RS03260	BLGT_03340	lcl|NZ_CP006741.1_cds_WP_038426343.1_650		aldehyde dehydrogenase family protein	0.45818	0	-1.37381	9.37012423337346e-9	10.7268771199775	1.35269443621935e-9	7873	8483	8033	6055	6212	5236	2097.507	2378.753	2312.896	1789.728	1691.894	1443.619
BLGT_RS01010	BLGT_01020	lcl|NZ_CP006741.1_cds_WP_074710025.1_205		hypothetical protein	0.457902	0	-1.37354	0.00000159099740242784	6.62015631316989	3.32785020423525e-7	436	380	355	263	279	297	116.158	106.557	102.213	77.737	75.988	81.886
BLGT_RS06990	BLGT_07185	lcl|NZ_CP006741.1_cds_WP_023658469.1_1385		glycoside hydrolase family 32 protein	0.457829	0	-1.37347	0.00236821746306318	4.38167920469361	0.000925825794306048	93	87	85	57	60	73	24.777	24.396	24.474	16.848	16.342	20.127
BLGT_RS03370	BLGT_03455	lcl|NZ_CP006741.1_cds_WP_038426346.1_672		aminotransferase class I/II-fold pyridoxal phosphate-dependent enzyme	0.456961	0	-1.37265	4.58981861088159e-9	7.60453731482722	6.33578754505256e-10	845	813	746	531	566	628	225.123	227.977	214.792	156.952	154.155	173.146
BLGT_RS01460	BLGT_01485	lcl|NZ_CP006741.1_cds_WP_007051524.1_287		chorismate mutase	0.456873	0	-1.37256	0.0000129163447342207	7.24158992832121	0.00000322568356376217	517	470	529	371	408	310	137.738	131.795	152.312	109.660	111.122	85.470
BLGT_RS05560	BLGT_05700	lcl|NZ_CP006741.1_cds_WP_007052765.1_1106		ABC-F family ATP-binding cassette domain-containing protein	0.45507	0	-1.37085	1.31875980884531e-12	7.82244164023389	1.17423818595816e-13	1097	948	943	700	774	672	292.260	265.833	271.513	206.905	210.806	185.277
BLGT_RS04185	BLGT_04280	lcl|NZ_CP006741.1_cds_WP_007052055.1_831		trigger factor	0.454527	0	-1.37033	2.71639663561821e-20	11.7520402996096	1.0018322681416e-21	16015	15606	15310	10869	11507	11378	4266.681	4376.142	4408.121	3212.644	3134.036	3137.030
BLGT_RS08990	BLGT_09210	lcl|NZ_CP006741.1_cds_WP_007053001.1_1778	rplJ	50S ribosomal protein L10	0.454103	0	-1.36993	1.57178974876692e-12	12.1820364619771	1.41610140695017e-13	25129	23906	23179	17348	17362	17170	6694.813	6703.579	6673.798	5127.697	4728.698	4733.944
BLGT_RS01960	BLGT_02010	lcl|NZ_CP006741.1_cds_WP_011068416.1_388		signal recognition particle protein	0.453617	0	-1.36947	2.22851127964604e-14	8.74007674011984	1.57334305306939e-15	2023	1885	1774	1268	1492	1329	538.963	528.581	510.778	374.794	406.360	366.419
BLGT_RS04055	BLGT_04140	lcl|NZ_CP006741.1_cds_WP_008782812.1_806	glmU	bifunctional UDP-N-acetylglucosamine diphosphorylase/glucosamine-1-phosphate N-acetyltransferase GlmU	0.453322	0	-1.36919	1.58817011507635e-13	8.30793999471759	1.24677211352148e-14	1546	1416	1410	1009	1071	1065	411.882	397.066	405.973	298.239	291.697	293.631
BLGT_RS06320	BLGT_06490	lcl|NZ_CP006741.1_cds_WP_022527682.1_1251		ABC transporter permease	0.451413	0	-1.36738	2.45291320047819e-12	9.37231820553954	2.23579548831784e-13	3116	3189	3108	2304	2261	2217	830.158	894.240	894.869	681.013	615.804	611.249
BLGT_RS05345	BLGT_05485	lcl|NZ_CP006741.1_cds_WP_010080657.1_1068		preprotein translocase subunit YajC	0.450095	0	-1.36613	1.73712553157403e-13	9.01396486109289	1.37286000914702e-14	2370	2087	2163	1555	1585	1630	631.410	585.224	622.780	459.625	431.689	449.408
BLGT_RS06235	BLGT_06405	lcl|NZ_CP006741.1_cds_WP_007052632.1_1234		DMT family transporter	0.44895	0	-1.36505	2.83668761582148e-9	7.22127541316415	3.81114511082443e-10	727	635	643	427	542	479	193.686	178.063	185.135	126.212	147.619	132.065
BLGT_RS03775	BLGT_03860	lcl|NZ_CP006741.1_cds_WP_032746203.1_755		Ppx/GppA family phosphatase	0.446454	0	-1.36269	2.69790302557411e-11	7.76776284106902	2.72917482039109e-12	1040	1029	1052	698	762	799	277.075	288.546	302.896	206.314	207.538	220.292
BLGT_RS03385	BLGT_03470	lcl|NZ_CP006741.1_cds_WP_003813881.1_675		30S ribosomal protein S12	0.44556	0	-1.36184	7.55304841393516e-9	10.3453742700766	1.07843841948179e-9	6645	6553	6497	4628	4695	4928	1770.346	1837.553	1870.644	1367.938	1278.726	1358.700
BLGT_RS00745	BLGT_00740	lcl|NZ_CP006741.1_cds_WP_007051667.1_149		ClC family H(+)/Cl(-) exchange transporter	0.444787	0	-1.36111	1.02230513239068e-9	7.90449109518862	1.2711486366923e-10	1066	1060	1082	779	836	709	284.001	297.239	311.534	230.256	227.692	195.479
BLGT_RS04050	BLGT_04135	lcl|NZ_CP006741.1_cds_WP_007052031.1_805	rsfS	ribosome silencing factor	0.442647	0	-1.3591	0.0000896557976072646	6.11042218545894	0.0000260275787574304	334	334	300	200	285	218	88.984	93.658	86.377	59.116	77.622	60.105
BLGT_RS05955	BLGT_06115	lcl|NZ_CP006741.1_cds_WP_007057624.1_1181		hypothetical protein	0.440514	0	-1.35709	0.0217535504681543	4.16783369782061	0.0104641683758824	82	74	55	44	55	54	21.846	20.751	15.836	13.005	14.980	14.888
BLGT_RS05355	BLGT_05495	lcl|NZ_CP006741.1_cds_WP_007052857.1_1070	ruvA	Holliday junction branch migration protein RuvA	0.439107	0	-1.35577	1.18671628199611e-8	7.32668426799951	1.7381829630923e-9	773	728	761	512	563	570	205.941	204.141	219.110	151.336	153.338	157.155
BLGT_RS09600	BLGT_09850	lcl|NZ_CP006741.1_cds_WP_011068647.1_1896		ABC transporter ATP-binding protein	0.438638	0	-1.35532	6.68452290375642e-8	8.8618833797076	1.10234755999777e-8	1678	1557	1510	1141	1133	1171	447.049	436.605	434.766	337.255	308.583	322.857
BLGT_RS02280	BLGT_02335	lcl|NZ_CP006741.1_cds_WP_007054836.1_449		ABC transporter permease	0.435668	0	-1.35254	2.21812927632281e-9	10.5212420303729	2.89829325884118e-10	6170	6646	6614	4681	4883	4615	1643.798	1863.632	1904.331	1383.603	1329.929	1272.402
BLGT_RS06360	BLGT_06530	lcl|NZ_CP006741.1_cds_WP_007052606.1_1259	typA	translational GTPase TypA	0.435536	0	-1.35241	6.7072815275923e-10	10.0912569129092	8.05721911639117e-11	4746	4782	4796	3513	3614	3314	1264.419	1340.940	1380.885	1038.368	984.306	913.704
BLGT_RS04245	BLGT_04340	lcl|NZ_CP006741.1_cds_WP_007053431.1_841		FAD-binding protein	0.431724	0	-1.34884	2.93281328080987e-13	8.33897303583636	2.36417508937782e-14	1456	1522	1431	1051	1086	1085	387.904	426.790	412.020	310.653	295.782	299.146
BLGT_RS02355	BLGT_02405	lcl|NZ_CP006741.1_cds_WP_038426303.1_464		ATP-binding protein	0.431461	0	-1.3486	0.00101125706389819	5.74132809584932	0.000364436160013889	184	169	139	112	118	129	49.021	47.390	40.021	33.105	32.138	35.567
BLGT_RS04515	BLGT_04620	lcl|NZ_CP006741.1_cds_WP_007055502.1_897		UvrD-helicase domain-containing protein	0.430328	0	-1.34754	1.94953447485176e-9	8.65648599051401	2.50625085281259e-10	2054	2011	1843	1521	1463	1328	547.222	563.913	530.644	449.575	398.461	366.143
BLGT_RS08250	BLGT_08445	lcl|NZ_CP006741.1_cds_WP_007055325.1_1636	hpt	hypoxanthine phosphoribosyltransferase	0.426817	0	-1.34426	6.11196446416862e-9	9.51385505924681	8.63017110852049e-10	2806	2537	2537	1711	1971	2097	747.568	711.411	730.464	505.735	536.820	578.164
BLGT_RS07520	BLGT_07715	lcl|NZ_CP006741.1_cds_WP_007053191.1_1489		response regulator transcription factor	0.425275	0	-1.34283	0.0000412995489039507	9.59460640894664	0.0000112496663768928	3137	2613	2400	1641	1912	2419	835.753	732.722	691.018	485.044	520.751	666.943
BLGT_RS04275	BLGT_04370	lcl|NZ_CP006741.1_cds_WP_038426365.1_847		ABC transporter ATP-binding protein	0.425025	0	-1.3426	0.000160082926870043	8.76903115080818	0.0000484971986039382	1801	2120	2195	1699	1503	1290	479.818	594.478	631.994	502.188	409.356	355.666
BLGT_RS01365	BLGT_01385	lcl|NZ_CP006741.1_cds_WP_007051545.1_269	rpsR	30S ribosomal protein S18	0.424202	0	-1.34183	7.3065965313691e-8	9.46148373248657	1.22033250813699e-8	3337	3558	3378	2493	2443	2610	889.036	997.713	972.608	736.877	665.373	719.604
BLGT_RS01730	BLGT_01775	lcl|NZ_CP006741.1_cds_WP_014485896.1_344		1-acyl-sn-glycerol-3-phosphate acyltransferase	0.42182	0	-1.33962	7.44574669227926e-7	7.53976861174222	1.49071851584095e-7	724	800	783	583	563	552	192.886	224.331	225.445	172.322	153.338	152.192
BLGT_RS01140	BLGT_01155	lcl|NZ_CP006741.1_cds_WP_131206310.1_228		DUF1275 domain-containing protein	0.419896	0	-1.33783	0.00794736746866905	5.03128073030127	0.00347334487261323	123	118	125	79	118	73	32.769	33.089	35.991	23.351	32.138	20.127
BLGT_RS02480	BLGT_02535	lcl|NZ_CP006741.1_cds_WP_007051343.1_490	trxA	thioredoxin	0.415923	0	-1.33415	1.43694325061581e-8	7.56598609055848	2.15011529596886e-9	642	606	588	454	447	454	171.040	169.931	169.299	134.193	121.744	125.172
BLGT_RS03020	BLGT_03095	lcl|NZ_CP006741.1_cds_WP_007053689.1_604		cystathionine gamma-synthase	0.413413	0	-1.33183	0.000252004041568807	6.98444520991859	0.0000800624009831352	376	391	478	315	308	300	100.173	109.642	137.628	93.107	83.887	82.713
BLGT_RS03510	#N/A	lcl|NZ_CP006741.1_cds_WP_013411023.1_701		DUF3043 domain-containing protein	0.412084	0	-1.33061	3.70907688077206e-11	8.55523401402601	3.7716113698051e-12	1692	1584	1626	1192	1256	1182	450.779	444.176	468.165	352.330	342.083	325.889
BLGT_RS02580	BLGT_02645	lcl|NZ_CP006741.1_cds_WP_007055207.1_510		DUF624 domain-containing protein	0.411371	0	-1.32995	0.0289137397066198	4.76145379225945	0.0144721036466221	77	84	82	68	70	42	20.514	23.555	23.610	20.099	19.065	11.580
BLGT_RS04565	BLGT_04670	lcl|NZ_CP006741.1_cds_WP_007052136.1_907	ruvX	Holliday junction resolvase RuvX	0.411291	0	-1.32988	0.0000298679386862873	7.21830501587541	0.00000777384705533506	567	602	620	395	509	426	151.059	168.809	178.513	116.754	138.631	117.453
BLGT_RS06130	BLGT_06295	lcl|NZ_CP006741.1_cds_WP_080556053.1_1214		polyprenyl synthetase family protein	0.407101	0	-1.32602	1.97855488134543e-7	7.14742390984408	3.58600041719088e-8	710	648	611	492	483	486	189.157	181.708	175.922	145.425	131.549	133.995
BLGT_RS04195	BLGT_04290	lcl|NZ_CP006741.1_cds_WP_007052057.1_833		hypothetical protein	0.405387	0	-1.32444	0.00793854002715163	4.46747902028036	0.0034592027922516	95	111	107	73	89	71	25.310	31.126	30.808	21.577	24.240	19.575
BLGT_RS08215	BLGT_08405	lcl|NZ_CP006741.1_cds_WP_007053864.1_1629	ettA	energy-dependent translational throttle protein EttA	0.403177	0	-1.32242	8.00327985964033e-8	7.92705076855501	1.35355786878006e-8	960	863	969	680	713	688	255.761	241.997	278.999	200.993	194.192	189.689
BLGT_RS03800	BLGT_03885	lcl|NZ_CP006741.1_cds_WP_007055115.1_758		transcription elongation factor GreA	0.400953	0	-1.32038	9.83412785977889e-10	8.72651633324982	1.21760803321815e-10	1933	1726	1542	1220	1288	1366	514.986	483.995	443.979	360.606	350.798	376.620
BLGT_RS08505	BLGT_08705	lcl|NZ_CP006741.1_cds_WP_080746382.1_1683		diacylglycerol kinase	0.398679	0	-1.3183	5.82077367830201e-11	8.52261470712776	6.01091486273548e-12	1705	1608	1484	1117	1229	1238	454.242	450.906	427.280	330.161	334.729	341.329
BLGT_RS02625	BLGT_02690	lcl|NZ_CP006741.1_cds_WP_007055174.1_519		hypothetical protein	0.398556	0	-1.31819	0.0000118372756424228	7.13798874555005	0.00000292501700542481	715	661	632	448	508	545	190.489	185.354	181.968	132.419	138.358	150.262
BLGT_RS05420	BLGT_05560	lcl|NZ_CP006741.1_cds_WP_010080662.1_1078	dnaJ	molecular chaperone DnaJ	0.396645	0	-1.31644	6.79156259197045e-9	9.33168003826736	9.62555499072735e-10	2169	1998	1731	1375	1504	1529	577.860	560.267	498.397	406.421	409.628	421.561
BLGT_RS00290	BLGT_00285	lcl|NZ_CP006741.1_cds_WP_007051771.1_57	yidC	membrane protein insertase YidC	0.394815	0	-1.31477	9.15488571765837e-10	9.19264760467346	1.12868454053322e-10	2714	2662	2672	1945	1991	2097	723.058	746.462	769.334	574.900	542.267	578.164
BLGT_RS07050	BLGT_07250	lcl|NZ_CP006741.1_cds_WP_007058707.1_1396		Lon protease	0.393941	0	-1.31398	0.0000147099203405502	6.81268287120418	0.00000368910541733505	485	464	414	344	354	323	129.213	130.112	119.201	101.679	96.415	89.054
BLGT_RS07320	BLGT_07515	lcl|NZ_CP006741.1_cds_WP_007053234.1_1448		ECF transporter S component	0.391424	0	-1.31169	0.000185105221727529	8.55086887427129	0.0000571505057599219	1538	1430	1268	1179	1037	952	409.751	400.992	365.088	348.487	282.436	262.476
BLGT_RS09860	#N/A	lcl|NZ_CP006741.1_cds_WP_080746405.1_127		hypothetical protein	0.391383	0	-1.31165	0.000393472865552743	6.0162789475006	0.000129775560503697	241	234	220	168	184	170	64.207	65.617	63.343	49.657	50.114	46.871
BLGT_RS01000	BLGT_01010	lcl|NZ_CP006741.1_cds_WP_007051615.1_203		ACT domain-containing protein	0.390935	0	-1.31124	0.000201128659765515	6.07181076251676	0.0000625215538786375	246	240	221	175	177	179	65.539	67.299	63.631	51.726	48.208	49.352
BLGT_RS07005	BLGT_07200	lcl|NZ_CP006741.1_cds_WP_007053299.1_1388		nucleoside hydrolase	0.390699	0	-1.31103	4.57180182741044e-7	6.95707289922967	8.98462635207636e-8	535	479	448	347	375	376	142.534	134.318	128.990	102.566	102.135	103.667
BLGT_RS04710	BLGT_04820	lcl|NZ_CP006741.1_cds_WP_007052163.1_936		50S ribosomal protein L25/general stress protein Ctc	0.388729	0	-1.30924	5.25810649495048e-10	9.86741464549367	6.2332663928549e-11	4655	4454	4166	3141	3431	3417	1240.175	1248.964	1199.493	928.412	934.464	942.102
BLGT_RS06090	BLGT_06255	lcl|NZ_CP006741.1_cds_WP_007052666.1_1206		DNA topoisomerase IV subunit A	0.385891	0	-1.30667	3.08094651432833e-9	8.0997010977208	4.20424208224994e-10	1168	1180	1207	901	912	869	311.176	330.889	347.525	266.316	248.391	239.592
BLGT_RS03805	BLGT_03890	lcl|NZ_CP006741.1_cds_WP_007051896.1_759		hemolysin III	0.383962	0	-1.30492	5.21236754340755e-7	7.5173510071833	1.03258703705018e-7	846	802	711	518	650	614	225.389	224.892	204.714	153.110	177.033	169.286
BLGT_RS07260	BLGT_07455	lcl|NZ_CP006741.1_cds_WP_011067936.1_1437		hypothetical protein	0.382845	0	-1.30391	0.0372329814570876	4.76297548334472	0.0194207859022744	106	103	83	89	74	57	28.240	28.883	23.898	26.306	20.155	15.715
BLGT_RS01240	BLGT_01260	lcl|NZ_CP006741.1_cds_WP_007056302.1_245		glycosyltransferase family 2 protein	0.382806	0	-1.30388	2.04046284609528e-7	9.46931440160255	3.73033325418779e-8	2930	2923	3010	2221	2336	2147	780.604	819.650	866.652	656.480	636.231	591.950
BLGT_RS01745	BLGT_01790	lcl|NZ_CP006741.1_cds_WP_007051466.1_347		solute-binding protein	0.382382	0	-1.30349	0.000974014714480172	6.32837266279531	0.000349475247924656	434	373	334	258	330	274	115.625	104.594	96.167	76.259	89.878	75.545
BLGT_RS08870	BLGT_09090	lcl|NZ_CP006741.1_cds_WP_038426549.1_1757		alpha-glucosidase	0.381915	0	-1.30307	0.000037418924069866	8.20695451682235	0.0000100743257111178	1174	1020	945	627	828	920	312.774	286.022	272.088	185.328	225.513	253.653
BLGT_RS09250	#N/A	lcl|NZ_CP006741.1_cds_1824		arginine--tRNA ligase	0.38166	0	-1.30284	1.13583322847563e-11	8.55611613140099	1.11907699538959e-12	1818	1723	1688	1267	1385	1303	484.348	483.153	486.016	374.498	377.217	359.250
BLGT_RS01360	BLGT_01380	lcl|NZ_CP006741.1_cds_WP_007057715.1_268	ssb	single-stranded DNA-binding protein	0.379109	0	-1.30054	1.77963913743295e-9	10.9555898901332	2.27846317384724e-10	9650	9538	9135	6979	7423	7060	2570.932	2674.589	2630.189	2062.843	2021.721	1946.514
BLGT_RS00260	BLGT_00255	lcl|NZ_CP006741.1_cds_WP_038426221.1_51		virulence factor MVIN family protein	0.379071	0	-1.3005	2.48386179197415e-10	9.38242621238805	2.76130051689434e-11	2945	2900	2843	2221	2230	2129	784.600	813.201	818.569	656.480	607.361	586.987
BLGT_RS01690	BLGT_01735	lcl|NZ_CP006741.1_cds_WP_007051476.1_337	nucS	endonuclease NucS	0.376994	0	-1.29863	5.02700410725101e-7	6.90152176284463	9.93217355226095e-8	518	506	466	369	374	387	138.004	141.890	134.173	109.068	101.862	106.700
BLGT_RS09455	BLGT_09705	lcl|NZ_CP006741.1_cds_WP_038426577.1_1865		glycosyltransferase	0.375281	0	-1.29709	3.19935542714666e-8	8.38510766118197	4.92208527253333e-9	1417	1371	1253	883	1098	1092	377.514	384.448	360.769	260.996	299.050	301.076
BLGT_RS00025	BLGT_00025	lcl|NZ_CP006741.1_cds_WP_022527146.1_3		alpha-glucosidase	0.373366	0	-1.29537	0.000795517946418407	5.36137997895155	0.000277048136239498	158	158	160	113	121	128	42.094	44.305	46.068	33.400	32.955	35.291
BLGT_RS09595	BLGT_09845	lcl|NZ_CP006741.1_cds_WP_038426584.1_1895		ABC transporter ATP-binding protein	0.373065	0	-1.2951	1.24559505708921e-7	8.89033248878192	2.18536962070972e-8	1722	1676	1653	1282	1273	1286	458.771	469.974	475.939	378.932	346.713	354.563
BLGT_RS01735	BLGT_01780	lcl|NZ_CP006741.1_cds_WP_007051468.1_345		NAD(P)-dependent glycerol-3-phosphate dehydrogenase	0.371381	0	-1.29359	4.70551953507171e-8	8.36750530634612	7.38801275791028e-9	1357	1399	1368	1056	1102	985	361.529	392.299	393.880	312.131	300.140	271.575
BLGT_RS07165	BLGT_07365	lcl|NZ_CP006741.1_cds_WP_007053268.1_1419		3'-5' exonuclease	0.371137	0	-1.29337	0.0000136163978377332	7.00300034196005	0.00000340768649785208	509	476	479	367	381	367	135.607	133.477	137.916	108.477	103.769	101.186
BLGT_RS04315	BLGT_04410	lcl|NZ_CP006741.1_cds_WP_014485724.1_855		hypothetical protein	0.370758	0	-1.29303	0.0003306092123457	7.23911550294447	0.000107474122243044	575	511	582	373	436	464	153.190	143.292	167.572	110.251	118.749	127.930
BLGT_RS09635	BLGT_09885	lcl|NZ_CP006741.1_cds_WP_080746399.1_1904		FtsX-like permease family protein	0.370656	0	-1.29294	0.00928052173173536	4.56516335534889	0.0041219598629362	104	100	94	73	76	78	27.707	28.041	27.065	21.577	20.699	21.505
BLGT_RS01740	BLGT_01785	lcl|NZ_CP006741.1_cds_WP_011068439.1_346		D-alanine--D-alanine ligase	0.370561	0	-1.29286	1.65878365363654e-11	8.928456459732	1.66927122152044e-12	2271	2077	1996	1518	1716	1600	605.035	582.420	574.697	448.688	467.368	441.136
BLGT_RS07080	BLGT_07280	lcl|NZ_CP006741.1_cds_WP_007058680.1_1402		vitamin K epoxide reductase family protein	0.369932	0	-1.29229	0.00000248640878240159	8.37634868374251	5.37106217484011e-7	1116	1093	1092	866	865	785	297.322	306.493	314.413	255.971	235.591	216.432
BLGT_RS05270	BLGT_05415	lcl|NZ_CP006741.1_cds_WP_007052873.1_1053		HAD family hydrolase	0.363845	0	-1.28685	0.000685104843004379	7.22805927594477	0.00023645547177062	638	500	490	388	393	462	169.975	140.207	141.083	114.684	107.037	127.378
BLGT_RS04490	BLGT_04595	lcl|NZ_CP006741.1_cds_WP_038426379.1_892		alpha/beta hydrolase	0.359137	0	-1.28266	0.00840512295947708	5.09418884647752	0.00369329428250995	159	152	118	121	116	92	42.360	42.623	33.975	35.765	31.594	25.365
BLGT_RS05870	BLGT_06025	lcl|NZ_CP006741.1_cds_WP_007057142.1_1165	dcm	DNA (cytosine-5-)-methyltransferase	0.358653	0	-1.28223	0.00000240516799053893	7.71673837777698	5.15755201343174e-7	902	892	878	705	722	626	240.309	250.129	252.798	208.383	196.643	172.595
BLGT_RS00365	BLGT_00355	lcl|NZ_CP006741.1_cds_WP_007056527.1_74		pyridoxal phosphate-dependent aminotransferase	0.357519	0	-1.28122	0.00147114383303276	8.58253141268145	0.000550916886068007	1186	1085	1156	903	912	819	315.972	304.249	332.840	266.907	248.391	225.807
BLGT_RS07135	BLGT_07335	lcl|NZ_CP006741.1_cds_WP_007054029.1_1413		transporter substrate-binding domain-containing protein	0.357349	0	-1.28107	0.000320319744570847	7.82788563653901	0.000103622931067703	618	634	640	504	520	432	164.646	177.783	184.272	148.972	141.627	119.107
BLGT_RS03695	BLGT_03785	lcl|NZ_CP006741.1_cds_WP_011068264.1_739		calcium-translocating P-type ATPase, PMCA-type	0.357064	0	-1.28082	0.00412977278128283	5.96980034400117	0.00169281518642679	198	212	201	163	159	148	52.751	59.448	57.873	48.179	43.305	40.805
BLGT_RS03855	BLGT_03940	lcl|NZ_CP006741.1_cds_WP_007051904.1_768		metallopeptidase family protein	0.355423	0	-1.27936	0.0021370891364784	5.65588636324817	0.000824209298157106	212	186	183	150	141	156	56.481	52.157	52.690	44.337	38.403	43.011
BLGT_RS01355	BLGT_01375	lcl|NZ_CP006741.1_cds_WP_003828111.1_267	rpsF	30S ribosomal protein S6	0.35373	0	-1.27786	4.78895354528362e-8	9.90022874049442	7.5442418864057e-9	4616	4529	4465	3306	3603	3594	1229.785	1269.995	1285.582	977.183	981.310	990.902
BLGT_RS04925	BLGT_05060	lcl|NZ_CP006741.1_cds_WP_007052219.1_984	metE	5-methyltetrahydropteroyltriglutamate--homocysteine S-methyltransferase	0.352805	0	-1.27704	6.59067305157942e-8	8.69659227489785	1.07992587936839e-8	1982	1775	1636	1309	1391	1455	528.040	497.735	471.044	386.912	378.851	401.158
BLGT_RS04045	BLGT_04130	lcl|NZ_CP006741.1_cds_WP_007052030.1_804		histidine phosphatase family protein	0.351975	0	-1.27631	0.00075559569296839	6.34749902326509	0.000262348557252987	311	353	327	232	250	284	82.856	98.986	94.151	68.574	68.090	78.302
BLGT_RS09220	#N/A	lcl|NZ_CP006741.1_cds_WP_010081272.1_1818		ABC transporter ATP-binding protein	0.351381	0	-1.27578	0.00236200000219141	8.2747180575919	0.000922150685787057	1280	1469	1512	1226	1138	930	341.015	411.928	435.342	362.379	309.945	256.410
BLGT_RS08015	BLGT_08200	lcl|NZ_CP006741.1_cds_WP_007053883.1_1589		threonylcarbamoyl-AMP synthase	0.349883	0	-1.27446	0.00000528088312454904	8.49060967974044	0.00000123535938213898	1542	1559	1448	1228	1223	1063	410.816	437.166	416.914	362.971	333.095	293.080
BLGT_RS00265	BLGT_00260	lcl|NZ_CP006741.1_cds_WP_080746332.1_52		thioredoxin-disulfide reductase	0.349036	0	-1.27371	3.99748549105619e-8	8.28115569391075	6.25528551550943e-9	1322	1178	1163	869	977	987	352.204	330.328	334.856	256.858	266.095	272.126
BLGT_RS08010	BLGT_08195	lcl|NZ_CP006741.1_cds_WP_007052448.1_1588		undecaprenyl/decaprenyl-phosphate alpha-N-acetylglucosaminyl 1-phosphate transferase	0.348909	0	-1.2736	1.4272666922428e-8	8.70691305673681	2.12811630086782e-9	1842	1752	1843	1303	1522	1388	490.742	491.285	530.644	385.139	414.530	382.686
BLGT_RS06200	BLGT_06370	lcl|NZ_CP006741.1_cds_WP_007054477.1_1227		CinA family protein	0.347363	0	-1.27223	0.0000376118607057784	7.36110348056861	0.0000101460867657316	713	660	633	462	537	555	189.956	185.073	182.256	136.557	146.257	153.019
BLGT_RS05365	BLGT_05505	lcl|NZ_CP006741.1_cds_WP_038426418.1_1072		YebC/PmpR family DNA-binding transcriptional regulator	0.347354	0	-1.27223	9.13216827596595e-9	10.2146830262059	1.30871958433232e-9	5843	5777	5248	3966	4515	4591	1556.679	1619.952	1511.027	1172.265	1229.701	1265.785
BLGT_RS03960	BLGT_04040	lcl|NZ_CP006741.1_cds_WP_038426357.1_788	polA	DNA polymerase I	0.346707	0	-1.27165	0.00000196471020020652	9.02232319074792	4.14059051676823e-7	2212	2363	2312	1764	1877	1703	589.316	662.618	665.681	521.401	511.218	469.534
BLGT_RS06015	BLGT_06175	lcl|NZ_CP006741.1_cds_WP_080746362.1_1191		glutamate ABC transporter substrate-binding protein	0.346378	0	-1.27137	0.00579478488870231	6.93990443189896	0.00245163976060482	499	446	432	387	393	285	132.942	125.065	124.383	114.389	107.037	78.577
BLGT_RS04340	BLGT_04430	lcl|NZ_CP006741.1_cds_WP_007053416.1_860		phosphoesterase	0.346159	0	-1.27117	0.000828158650122529	6.38118187703114	0.000290160960132498	370	359	328	298	277	243	98.575	100.669	94.439	88.082	75.443	66.998
BLGT_RS08845	BLGT_09065	lcl|NZ_CP006741.1_cds_WP_010081686.1_1753		D-2-hydroxyacid dehydrogenase family protein	0.345522	0	-1.27061	0.00000871155148277817	7.72132059216915	0.0000021021552050118	1046	965	942	801	719	765	278.673	270.600	271.225	236.758	195.826	210.918
BLGT_RS00165	BLGT_00165	lcl|NZ_CP006741.1_cds_WP_011068609.1_32	nrdI	class Ib ribonucleoside-diphosphate reductase assembly flavoprotein NrdI	0.345519	0	-1.27061	0.00471752708446948	8.01557982795507	0.00194865186207801	1118	1082	1099	1045	836	667	297.855	303.408	316.429	308.880	227.692	183.899
BLGT_RS06070	BLGT_06235	lcl|NZ_CP006741.1_cds_WP_007055963.1_1202		dUTP diphosphatase	0.344459	0	-1.26967	0.0000394852014656577	7.87831840076789	0.0000107138454977944	1040	939	776	710	687	734	277.075	263.309	223.429	209.861	187.111	202.371
BLGT_RS02230	BLGT_02285	lcl|NZ_CP006741.1_cds_WP_038426297.1_439	rplS	50S ribosomal protein L19	0.342362	0	-1.26783	3.36156468969636e-8	11.1351634622852	5.20706016212186e-9	10982	10483	10290	8161	8826	7692	2925.800	2939.581	2962.741	2412.217	2403.841	2120.763
BLGT_RS07315	BLGT_07510	lcl|NZ_CP006741.1_cds_WP_007053235.1_1447		glycosyltransferase	0.340174	0	-1.26591	3.40764196836799e-8	8.95289872278829	5.2963876747553e-9	1974	2077	1904	1492	1638	1509	525.909	582.420	548.208	441.003	446.124	416.047
BLGT_RS03310	BLGT_03390	lcl|NZ_CP006741.1_cds_WP_010081087.1_660		Y-family DNA polymerase	0.339781	0	-1.26556	0.00479747010967985	6.95248357658637	0.0019917842183497	448	441	445	373	366	299	119.355	123.663	128.126	110.251	99.683	82.437
BLGT_RS08320	#N/A	lcl|NZ_CP006741.1_cds_WP_011068780.1_1648	trmB	tRNA (guanosine(46)-N7)-methyltransferase TrmB	0.339409	0	-1.26524	0.000872218398851896	5.74109675146316	0.000307895852071006	198	207	201	145	170	157	52.751	58.046	57.873	42.859	46.301	43.286
BLGT_RS07680	BLGT_07875	lcl|NZ_CP006741.1_cds_WP_007053158.1_1521		DNA-directed RNA polymerase subunit omega	0.339377	0	-1.26521	6.60994324125058e-7	8.4071794135046	1.31641651485391e-7	1329	1232	1202	906	977	1047	354.069	345.470	346.085	267.794	266.095	288.669
BLGT_RS09355	BLGT_09595	lcl|NZ_CP006741.1_cds_WP_080746392.1_1845		glutamyl-Q tRNA(Asp) synthetase	0.339125	0	-1.26499	0.00371085702435146	6.81311673380785	0.00150154804778816	234	236	240	184	176	193	62.342	66.178	69.102	54.386	47.935	53.212
BLGT_RS05505	#N/A	lcl|NZ_CP006741.1_cds_WP_007052776.1_1095		hypothetical protein	0.33855	0	-1.26449	0.0121826928902583	5.28572104420163	0.00555217563228316	133	121	121	101	91	100	35.434	33.930	34.839	29.853	24.785	27.571
BLGT_RS03475	BLGT_03560	lcl|NZ_CP006741.1_cds_WP_007053629.1_694		sugar O-acetyltransferase	0.338394	0	-1.26435	0.0176520822319639	5.208458506121	0.00833312206524745	128	111	119	77	95	107	34.101	31.126	34.263	22.760	25.874	29.501
BLGT_RS03215	#N/A	lcl|NZ_CP006741.1_cds_641		ABC transporter permease	0.338157	0	-1.26414	0.000523601090299642	7.77314506157372	0.00017683261268813	631	722	750	575	566	501	168.110	202.459	215.943	169.958	154.155	138.131
BLGT_RS02285	BLGT_02340	lcl|NZ_CP006741.1_cds_WP_007051383.1_450		ABC transporter ATP-binding protein	0.337955	0	-1.26396	0.0000302741416756809	10.0193925149183	0.00000792742276755184	4279	4620	4481	3525	3526	3388	1140.002	1295.513	1290.189	1041.915	960.338	934.106
BLGT_RS07025	BLGT_07220	lcl|NZ_CP006741.1_cds_WP_011067954.1_1392	ispG	flavodoxin-dependent (E)-4-hydroxy-3-methylbut-2-enyl-diphosphate synthase	0.337396	0	-1.26347	3.95700211844475e-8	9.74934797268981	6.17108865679476e-9	4021	3656	3565	2693	2903	3167	1071.266	1025.194	1026.450	795.993	790.658	873.174
BLGT_RS06465	#N/A	lcl|NZ_CP006741.1_cds_WP_080746366.1_1283		IS1249 family transposase	0.336153	0	-1.26239	0.00536588445849762	5.82097955262766	0.00225887338374057	211	211	193	146	158	176	56.214	59.167	55.569	43.154	43.033	48.525
BLGT_RS10435	#N/A	lcl|NZ_CP006741.1_cds_1839		hypothetical protein	0.336028	0	-1.26228	0.000172173873010358	6.76442179254208	0.0000527951496796776	449	395	384	329	305	323	119.622	110.764	110.563	97.245	83.070	89.054
BLGT_RS02265	BLGT_02320	lcl|NZ_CP006741.1_cds_WP_007057865.1_446		gamma-glutamyl-gamma-aminobutyrate hydrolase family protein	0.335852	0	-1.26212	0.0396609011897004	4.93336838608691	0.0208543621640258	112	108	122	96	96	75	29.839	30.285	35.127	28.376	26.146	20.678
BLGT_RS04025	BLGT_04110	lcl|NZ_CP006741.1_cds_WP_007052028.1_802		acetate kinase	0.335438	0	-1.26176	1.0201817533973e-8	11.066718538462	1.48350982053558e-9	9054	9057	8757	6780	7097	7112	2412.147	2539.710	2521.353	2004.023	1932.932	1960.851
BLGT_RS07305	BLGT_07500	lcl|NZ_CP006741.1_cds_WP_007053237.1_1445		ROK family protein	0.334379	0	-1.26083	0.0000053240707611325	7.76669412859887	0.00000125107247600901	1074	985	958	835	777	741	286.133	276.208	275.831	246.808	211.623	204.301
BLGT_RS04605	BLGT_04715	lcl|NZ_CP006741.1_cds_WP_013582530.1_915		L,D-transpeptidase family protein	0.332037	0	-1.25879	0.0443508880873577	5.30122837701759	0.0236709429043695	110	117	121	72	103	98	29.306	32.808	34.839	21.282	28.053	27.020
BLGT_RS06040	#N/A	lcl|NZ_CP006741.1_cds_1196		EamA family transporter	0.327734	0	-1.25504	0.00541605292583688	5.43579866053607	0.00228284633333483	181	150	185	139	139	127	48.222	42.062	53.266	41.085	37.858	35.015
BLGT_RS07125	BLGT_07325	lcl|NZ_CP006741.1_cds_WP_007054033.1_1411		mycoredoxin	0.327637	0	-1.25496	0.0322986426559404	6.12655975666535	0.016540716892294	193	209	243	159	179	170	51.419	58.607	69.966	46.997	48.752	46.871
BLGT_RS09865	#N/A	lcl|NZ_CP006741.1_cds_128		hypothetical protein	0.327252	0	-1.25462	0.00196165117072104	8.80980940751124	0.000752414147673823	1424	1339	1196	817	1040	1256	379.379	375.474	344.357	241.488	283.253	346.292
BLGT_RS08300	BLGT_08495	lcl|NZ_CP006741.1_cds_WP_013410660.1_1646		MFS transporter	0.325026	0	-1.25269	0.00434142046105898	6.11198954268531	0.00178185802906477	260	241	223	193	204	172	69.269	67.580	64.207	57.047	55.561	47.422
BLGT_RS06400	BLGT_06570	lcl|NZ_CP006741.1_cds_WP_080746365.1_1267		segregation/condensation protein A	0.324632	0	-1.25234	0.000585194110636778	6.81103404646671	0.000199483977651209	423	398	435	306	334	349	112.695	111.605	125.247	90.447	90.968	96.223
BLGT_RS01050	BLGT_01065	lcl|NZ_CP006741.1_cds_WP_032738731.1_212	tmk	dTMP kinase	0.323143	0	-1.25105	0.00019994301070196	6.72577234209104	0.0000620476466298497	447	439	453	319	390	347	119.089	123.102	130.430	94.290	106.220	95.671
BLGT_RS04935	BLGT_05070	lcl|NZ_CP006741.1_cds_WP_038426398.1_986		choloylglycine hydrolase family protein	0.323088	0	-1.25101	9.5378901534456e-7	12.0628884852484	1.94978997868119e-7	15369	13054	12107	10341	10778	10708	4094.575	3660.525	3485.900	3056.578	2935.486	2952.305
BLGT_RS10115	#N/A	lcl|NZ_CP006741.1_cds_WP_077322021.1_935		hypothetical protein	0.32307	0	-1.25099	0.0440132260891753	6.32451528431426	0.023421158245557	402	436	362	248	342	358	107.100	122.261	104.229	73.303	93.147	98.704
BLGT_RS07620	BLGT_07815	lcl|NZ_CP006741.1_cds_WP_007053170.1_1509		DNA-binding protein HB1	0.322634	0	-1.25061	0.0000515960286463707	11.12627062672	0.0000143533736171147	8849	8002	7465	5685	6297	7163	2357.531	2243.873	2149.355	1680.364	1715.045	1974.912
BLGT_RS06880	BLGT_07070	lcl|NZ_CP006741.1_cds_WP_080713938.1_1361	dnaE	DNA polymerase III subunit alpha	0.320823	0	-1.24904	0.00000724223207003308	8.87122480828178	0.00000172852008836933	1935	1876	1819	1447	1490	1503	515.518	526.057	523.734	427.702	405.815	414.392
BLGT_RS05100	#N/A	lcl|NZ_CP006741.1_cds_1018		IS30 family transposase	0.320605	0	-1.24885	0.00861124386655538	5.50234948137817	0.00379293986956812	195.698	206.695	184.282	144.841	168.882	149.342	52.137	57.960	53.059	42.812	45.997	41.175
BLGT_RS01980	BLGT_02030	lcl|NZ_CP006741.1_cds_WP_038426283.1_392		ABC-F family ATP-binding cassette domain-containing protein	0.320311	0	-1.2486	3.61522036812446e-7	9.08981954276625	6.90861521953793e-8	2557	2429	2440	1921	2096	1845	681.230	681.126	702.535	567.806	570.865	508.685
BLGT_RS08450	BLGT_08645	lcl|NZ_CP006741.1_cds_WP_038426541.1_1672		ATP-binding protein	0.318862	0	-1.24735	2.25187282234287e-7	10.1291851853568	4.1525578915701e-8	5524	4899	4726	3772	4201	3984	1471.692	1373.749	1360.730	1114.922	1144.180	1098.429
BLGT_RS04535	BLGT_04640	lcl|NZ_CP006741.1_cds_WP_007052130.1_901	rpsD	30S ribosomal protein S4	0.31758	0	-1.24624	5.77308086127966e-8	12.1877342589845	9.30749601449723e-9	22297	20990	20215	17293	16562	16246	5940.318	5885.891	5820.390	5111.441	4510.811	4479.188
BLGT_RS07300	BLGT_07495	lcl|NZ_CP006741.1_cds_WP_080746427.1_1444		pyridoxal phosphate-dependent aminotransferase	0.316861	0	-1.24562	0.00000172944172117841	7.52981166215082	3.63565461933712e-7	751	704	695	540	611	550	200.080	197.412	200.107	159.612	166.411	151.641
BLGT_RS02650	#N/A	lcl|NZ_CP006741.1_cds_WP_038426316.1_524		glycosyltransferase	0.316847	0	-1.24561	0.000429034921369728	7.54226745898037	0.000142634897462749	923	791	819	596	654	753	245.904	221.808	235.810	176.165	178.123	207.610
BLGT_RS06305	BLGT_06475	lcl|NZ_CP006741.1_cds_WP_011068026.1_1248		DUF3710 domain-containing protein	0.316453	0	-1.24527	9.05128638837338e-8	9.84804634574153	1.54034009665153e-8	3548	3445	3281	2683	2697	2743	945.250	966.026	944.680	793.037	734.552	756.273
BLGT_RS10405	#N/A	lcl|NZ_CP006741.1_cds_WP_011068718.1_1806		hypothetical protein	0.315	0	-1.24401	0.00137464313060629	10.1554126651448	0.000508429651046163	5738	5331	5101	4356	3630	4775	1528.705	1494.887	1468.702	1287.540	988.663	1316.516
BLGT_RS07020	BLGT_07215	lcl|NZ_CP006741.1_cds_WP_023658473.1_1391		alpha/beta hydrolase	0.314409	0	-1.2435	4.41699415095612e-7	10.1622185171898	8.63385052689526e-8	4617	4329	4460	3397	3781	3453	1230.051	1213.913	1284.142	1004.080	1029.790	952.027
BLGT_RS07700	BLGT_07895	lcl|NZ_CP006741.1_cds_WP_038426510.1_1526	ileS	mupirocin-resistant isoleucine--tRNA ligase	0.313948	0	-1.2431	1.43269435597964e-7	10.7315910616788	2.55137351064868e-8	8914	8622	7965	6482	6797	6920	2374.848	2417.730	2293.317	1915.940	1851.224	1907.914
BLGT_RS03535	BLGT_03620	lcl|NZ_CP006741.1_cds_WP_011068280.1_706		RNA methyltransferase	0.313228	0	-1.24248	0.000120809324729684	7.36509241908237	0.0000357717810843427	675	739	701	531	602	547	179.832	207.226	201.835	156.952	163.960	150.813
BLGT_RS02585	BLGT_02650	lcl|NZ_CP006741.1_cds_WP_038426313.1_511		LacI family DNA-binding transcriptional regulator	0.31233	0	-1.24171	0.00000150334544987525	7.82187249003712	3.12866940305966e-7	944	896	913	745	759	680	251.498	251.251	262.875	220.206	206.721	187.483
BLGT_RS00995	BLGT_01005	lcl|NZ_CP006741.1_cds_WP_007051616.1_202		aspartate kinase	0.312289	0	-1.24168	0.0000153555118801979	7.53365466333234	0.00000386719424590864	697	629	609	486	544	505	185.693	176.380	175.346	143.651	148.163	139.234
BLGT_RS05360	BLGT_05500	lcl|NZ_CP006741.1_cds_WP_007052856.1_1071	ruvC	crossover junction endodeoxyribonuclease RuvC	0.312256	0	-1.24165	0.000157600351943796	7.48801177993511	0.0000475790314350869	801	843	808	567	682	701	213.401	236.389	232.643	167.593	185.749	193.273
BLGT_RS00300	BLGT_00290	lcl|NZ_CP006741.1_cds_WP_007051769.1_59	rnpA	ribonuclease P protein component	0.312057	0	-1.24148	0.00000989773078483117	9.39697933910785	0.00000241446225151572	2899	3037	3005	2090	2711	2323	772.345	851.618	865.213	617.759	738.365	640.475
BLGT_RS01040	BLGT_01055	lcl|NZ_CP006741.1_cds_WP_007055559.1_210		phosphatase PAP2 family protein	0.311828	0	-1.24128	1.01672062410633e-7	8.32483494387097	1.75703037253359e-8	1509	1431	1404	1030	1249	1173	402.024	401.273	404.246	304.446	340.176	323.408
BLGT_RS04120	BLGT_04215	lcl|NZ_CP006741.1_cds_WP_007057943.1_818	guaA	glutamine-hydrolyzing GMP synthase	0.311553	0	-1.24104	1.09763284833261e-7	9.3059146562409	1.90264071180942e-8	2878	2748	2587	2113	2195	2208	766.750	770.578	744.860	624.558	597.828	608.768
BLGT_RS04020	BLGT_04105	lcl|NZ_CP006741.1_cds_WP_080746352.1_801	aroA	3-phosphoshikimate 1-carboxyvinyltransferase	0.31063	0	-1.24025	0.00367195984220965	6.42776600721042	0.00148387418281075	344	332	316	253	273	262	91.648	93.097	90.984	74.781	74.354	72.236
BLGT_RS00295	#N/A	lcl|NZ_CP006741.1_cds_WP_032685026.1_58	yidD	membrane protein insertion efficiency factor YidD	0.310083	0	-1.23978	0.00769286036138421	6.88535651724318	0.00333168135777546	571	519	531	362	441	487	152.125	145.535	152.888	106.999	120.110	134.271
BLGT_RS05260	BLGT_05405	lcl|NZ_CP006741.1_cds_WP_008783532.1_1051		hypothetical protein	0.309613	0	-1.23938	0.00932771173762533	5.80375121857067	0.00415766287145997	210	189	162	120	167	159	55.948	52.998	46.644	35.469	45.484	43.838
BLGT_RS06940	BLGT_07130	lcl|NZ_CP006741.1_cds_WP_038426473.1_1374		hydroxyethylthiazole kinase	0.30927	0	-1.23908	0.0145831453733736	6.186825405008	0.00677678304495024	287	302	310	198	254	265	76.462	84.685	89.257	58.525	69.179	73.063
BLGT_RS07510	BLGT_07705	lcl|NZ_CP006741.1_cds_WP_007053193.1_1487		cold-shock protein	0.308691	0	-1.23858	4.07551498846532e-7	8.0620990683664	7.88047418739078e-8	1106	1058	1072	779	917	881	294.658	296.678	308.655	230.256	249.753	242.901
BLGT_RS05010	#N/A	lcl|NZ_CP006741.1_cds_1001		hypothetical protein	0.30826	0	-1.23821	0.0137089348175719	6.25577461875199	0.00631997785320095	303	278	304	235	281	189	80.725	77.955	87.529	69.461	76.533	52.109
BLGT_RS03420	BLGT_03505	lcl|NZ_CP006741.1_cds_WP_007051198.1_682		GtrA family protein	0.308153	0	-1.23812	0.00310231905941223	6.25945896866583	0.00123242811949253	342	280	259	229	249	222	91.115	78.516	74.572	67.687	67.817	61.208
BLGT_RS05250	BLGT_05395	lcl|NZ_CP006741.1_cds_WP_007052292.1_1049		FHA domain-containing protein	0.307672	0	-1.23771	0.000552190673423697	8.14657428092812	0.000187360797515733	1115	966	966	696	778	951	297.056	270.880	278.135	205.723	211.895	262.200
BLGT_RS03415	BLGT_03500	lcl|NZ_CP006741.1_cds_WP_007051199.1_681		putative sulfate exporter family transporter	0.306636	0	-1.23682	0.000902963316093312	6.53918445893416	0.000322079117489553	381	385	367	310	283	309	101.505	107.959	105.668	91.629	77.078	85.194
BLGT_RS08935	BLGT_09155	lcl|NZ_CP006741.1_cds_WP_038426555.1_1767		aminotransferase class I/II-fold pyridoxal phosphate-dependent enzyme	0.306436	0	-1.23665	0.0156962635916023	5.98532210574658	0.00733539821167082	252	225	193	143	205	186	67.137	63.093	55.569	42.268	55.834	51.282
BLGT_RS01890	BLGT_01940	lcl|NZ_CP006741.1_cds_WP_007055698.1_374		two-component sensor histidine kinase	0.303631	0	-1.23425	0.00171611431198862	6.83088518690528	0.000652420658910793	444	410	375	297	351	333	118.290	114.970	107.972	87.787	95.598	91.811
BLGT_RS01705	BLGT_01750	lcl|NZ_CP006741.1_cds_WP_007051473.1_340		hypothetical protein	0.303152	0	-1.23384	9.22515297907633e-8	9.24530115030848	1.57964948271855e-8	2368	2095	2129	1691	1810	1760	630.877	587.467	612.991	499.823	492.970	485.250
BLGT_RS08220	BLGT_08410	lcl|NZ_CP006741.1_cds_WP_007052384.1_1630		hypothetical protein	0.301211	0	-1.23218	3.30102930462403e-7	8.86148900597584	6.27856469425329e-8	1862	1752	1610	1333	1415	1426	496.070	491.285	463.558	394.006	385.388	393.163
BLGT_RS06955	BLGT_07145	lcl|NZ_CP006741.1_cds_WP_011067964.1_1377	thiD	bifunctional hydroxymethylpyrimidine kinase/phosphomethylpyrimidine kinase	0.298632	0	-1.22998	0.00000970035005811065	7.7682779689902	0.00000235609134709642	1049	939	954	712	848	798	279.472	263.309	274.680	210.452	230.960	220.017
BLGT_RS05340	BLGT_05480	lcl|NZ_CP006741.1_cds_WP_007052860.1_1067		adenine phosphoribosyltransferase	0.298418	0	-1.2298	9.19496742135808e-8	9.1938092791352	1.56963616676502e-8	2572	2477	2382	1834	2098	2026	685.227	694.586	685.836	542.091	571.409	558.589
BLGT_RS07380	BLGT_07575	lcl|NZ_CP006741.1_cds_WP_013410989.1_1460		hypothetical protein	0.297816	0	-1.22928	0.000292376156205822	6.99848907388406	0.0000941210913813264	488	482	491	368	416	388	130.012	135.160	141.371	108.773	113.301	106.976
BLGT_RS03530	BLGT_03615	lcl|NZ_CP006741.1_cds_WP_007053619.1_705		energy-coupling factor transporter transmembrane protein EcfT	0.296994	0	-1.22858	0.00257526322860585	6.20529553507467	0.00101762245598229	326	327	289	257	261	237	86.852	91.695	83.210	75.964	71.086	65.343
BLGT_RS04905	BLGT_05040	lcl|NZ_CP006741.1_cds_WP_038426397.1_980		hypothetical protein	0.296498	0	-1.22816	0.0309501119742368	5.11542848656231	0.0157359631481236	123	131	135	117	104	91	32.769	36.734	38.870	34.583	28.325	25.090
BLGT_RS10390	#N/A	lcl|NZ_CP006741.1_cds_WP_077322275.1_1787		hypothetical protein	0.296387	0	-1.22807	0.0112098710940461	5.9536561070391	0.00506317582642337	279	242	245	203	209	202	74.331	67.860	70.541	60.002	56.923	55.693
BLGT_RS01885	BLGT_01930	lcl|NZ_CP006741.1_cds_WP_007051439.1_373	mtnN	5'-methylthioadenosine/S-adenosylhomocysteine nucleosidase	0.295871	0	-1.22763	0.000167652278664626	8.51025819888191	0.000051075067893845	1323	1208	1214	1025	976	1000	352.471	338.740	349.540	302.968	265.822	275.710
BLGT_RS06695	BLGT_06890	lcl|NZ_CP006741.1_cds_WP_007054397.1_1330		hypothetical protein	0.295477	0	-1.22729	0.00000149006162626484	9.37214061759767	3.09317323892701e-7	2939	2671	2591	1982	2309	2295	783.002	748.986	746.012	585.837	628.877	632.755
BLGT_RS07655	BLGT_07850	lcl|NZ_CP006741.1_cds_WP_074709567.1_1516	serB	phosphoserine phosphatase SerB	0.294625	0	-1.22657	0.00507679088198375	5.94316937873125	0.00212112495754115	323	269	246	223	228	221	86.053	75.431	70.829	65.914	62.098	60.932
BLGT_RS02755	BLGT_02820	lcl|NZ_CP006741.1_cds_WP_007056436.1_549		DUF4012 domain-containing protein	0.294605	0	-1.22655	0.00356368155684712	6.98358322695603	0.00143260749624571	555	510	447	426	432	354	147.862	143.011	128.702	125.916	117.659	97.601
BLGT_RS08375	BLGT_08570	lcl|NZ_CP006741.1_cds_WP_007052353.1_1658		CHAP domain-containing protein	0.294229	0	-1.22623	3.8850260792061e-7	10.4168692149101	7.47120399847328e-8	6023	5645	5509	4402	4989	4416	1604.634	1582.937	1586.175	1301.137	1358.799	1217.536
BLGT_RS01455	BLGT_01475	lcl|NZ_CP006741.1_cds_WP_007056503.1_286		transcription termination factor Rho	0.292082	0	-1.22441	4.63645773159926e-7	9.60981090866954	9.13611797480571e-8	3311	3198	3001	2459	2637	2555	882.109	896.764	864.061	726.828	718.211	704.440
BLGT_RS03955	BLGT_04035	lcl|NZ_CP006741.1_cds_WP_007052013.1_787		response regulator	0.289197	0	-1.22196	8.54391709704899e-7	9.26819482122251	1.72859018191086e-7	2581	2425	2502	1943	2107	2007	687.624	680.004	720.387	574.309	573.861	553.350
BLGT_RS06300	BLGT_06470	lcl|NZ_CP006741.1_cds_WP_008783114.1_1247		DUF3159 domain-containing protein	0.288818	0	-1.22164	0.00000421557004952102	8.96382823187115	9.63939621439475e-7	2028	1969	1987	1471	1641	1720	540.295	552.135	572.106	434.796	446.941	474.222
BLGT_RS01765	BLGT_01810	lcl|NZ_CP006741.1_cds_WP_007057693.1_351		CPBP family intramembrane metalloprotease	0.288788	0	-1.22161	0.00202265855339461	7.07923476772861	0.000777945597459466	547	442	482	359	406	421	145.731	123.943	138.780	106.113	110.578	116.074
BLGT_RS01495	BLGT_01520	lcl|NZ_CP006741.1_cds_WP_007051517.1_294		manganese efflux pump	0.288028	0	-1.22097	0.0299240125140093	6.53388083102539	0.0151196670184062	285	280	229	167	211	263	75.929	78.516	65.935	49.362	57.468	72.512
BLGT_RS06575	BLGT_06760	lcl|NZ_CP006741.1_cds_WP_007057385.1_1306		carbohydrate kinase	0.287631	0	-1.22063	0.00338852585958674	7.82251751390467	0.00135862390892809	785	715	645	534	558	637	209.138	200.496	185.711	157.839	151.976	175.627
BLGT_RS02005	BLGT_02055	lcl|NZ_CP006741.1_cds_WP_007055729.1_397		ribonuclease III	0.286513	0	-1.21969	0.00000319175685669015	7.97304879641299	7.07971357569311e-7	1134	979	970	790	824	874	302.118	274.525	279.287	233.507	224.424	240.971
BLGT_RS07830	BLGT_08020	lcl|NZ_CP006741.1_cds_WP_032684323.1_1552		TetR/AcrR family transcriptional regulator	0.285077	0	-1.21848	0.00654742131704671	6.58629809906868	0.0028080089315469	334	307	310	231	247	291	88.984	86.087	89.257	68.279	67.273	80.232
BLGT_RS01880	BLGT_01925	lcl|NZ_CP006741.1_cds_WP_038426278.1_372		3-deoxy-7-phosphoheptulonate synthase	0.282026	0	-1.2159	0.0000933202316380962	7.97267626076233	0.0000271897197554622	983	952	966	756	810	786	261.889	266.954	278.135	223.457	220.611	216.708
BLGT_RS08765	BLGT_08980	lcl|NZ_CP006741.1_cds_WP_003827292.1_1737	rpsJ	30S ribosomal protein S10	0.281736	0	-1.21566	0.0000815807030036408	10.9997271071105	0.0000235543863256034	9127	9260	9312	7297	7718	7462	2431.595	2596.634	2681.151	2156.837	2102.067	2057.349
BLGT_RS04270	BLGT_04365	lcl|NZ_CP006741.1_cds_WP_007053427.1_846		O-acetylhomoserine aminocarboxypropyltransferase/cysteine synthase	0.281591	0	-1.21553	0.00144173992103749	7.05924401480308	0.000535525102387477	658	587	516	428	486	512	175.303	164.603	148.569	126.508	132.366	141.164
BLGT_RS01700	BLGT_01745	lcl|NZ_CP006741.1_cds_WP_075662548.1_339		hypothetical protein	0.28088	0	-1.21494	0.00000241087147660683	9.40023931536052	5.18248452294829e-7	2502	2336	2245	1874	2040	1828	666.577	655.047	646.390	553.914	555.612	503.998
BLGT_RS01780	BLGT_01825	lcl|NZ_CP006741.1_cds_WP_007051459.1_354		TetR/AcrR family transcriptional regulator	0.280809	0	-1.21488	0.01961171469237	5.71200273499916	0.00936154558023565	175	157	132	125	121	130	46.623	44.025	38.006	36.947	32.955	35.842
BLGT_RS07540	BLGT_07735	lcl|NZ_CP006741.1_cds_WP_007053186.1_1493		cold-shock protein	0.280381	0	-1.21452	0.000436696557300618	7.80227483796726	0.000145412130776602	674	690	645	479	628	526	179.566	193.486	185.711	141.582	171.041	145.024
BLGT_RS02290	BLGT_02345	lcl|NZ_CP006741.1_cds_WP_007057840.1_451		long-chain fatty acid--CoA ligase	0.280334	0	-1.21448	0.00000304318455053914	10.3748005172425	6.73412808865351e-7	5674	5697	5501	4462	4768	4466	1511.655	1597.519	1583.872	1318.872	1298.608	1231.322
BLGT_RS08760	BLGT_08975	lcl|NZ_CP006741.1_cds_WP_007053031.1_1736	rplC	50S ribosomal protein L3	0.278521	0	-1.21295	0.00000692359155008356	11.2842650130153	0.0000016488215914846	11021	11500	11585	9108	9477	9159	2936.191	3224.762	3335.603	2692.130	2581.147	2525.230
BLGT_RS01285	BLGT_01305	lcl|NZ_CP006741.1_cds_WP_007051560.1_254		glutamine amidotransferase	0.275698	0	-1.21058	0.000894832979993715	6.68522251454327	0.00031776471470799	519	469	429	382	395	375	138.271	131.514	123.520	112.911	107.582	103.391
BLGT_RS03725	BLGT_03810	lcl|NZ_CP006741.1_cds_WP_007051134.1_745		nicotinate-nucleotide adenylyltransferase	0.274998	0	-1.20999	0.000249438459330315	7.31348466834883	0.0000791158864683085	589	539	572	435	495	455	156.920	151.143	164.693	128.577	134.818	125.448
BLGT_RS00455	BLGT_00455	lcl|NZ_CP006741.1_cds_WP_050540800.1_90		DNA-binding protein	0.272288	0	-1.20772	0.0311489328801308	5.69284693113772	0.0158698725474639	241	186	173	133	167	189	64.207	52.157	49.811	39.312	45.484	52.109
BLGT_RS03915	BLGT_03995	lcl|NZ_CP006741.1_cds_WP_007053562.1_780		bifunctional methylenetetrahydrofolate dehydrogenase/methenyltetrahydrofolate cyclohydrolase	0.272043	0	-1.20752	0.00054676592712629	7.62248517475938	0.000185232081739834	879	787	847	716	713	620	234.181	220.686	243.872	211.634	194.192	170.940
BLGT_RS07915	BLGT_08105	lcl|NZ_CP006741.1_cds_WP_011068813.1_1569	vsr	very short patch repair endonuclease	0.270228	0	-1.206	0.0249292215787561	5.66370933429524	0.012185515387406	182	154	173	113	144	159	48.488	43.184	49.811	33.400	39.220	43.838
BLGT_RS10225	#N/A	lcl|NZ_CP006741.1_cds_WP_077422540.1_1185	tsaB	tRNA (adenosine(37)-N6)-threonylcarbamoyltransferase complex dimerization subunit type 1 TsaB	0.270206	0	-1.20598	0.000130690641303088	7.66146551200078	0.0000388353644335835	831	834	769	645	710	634	221.393	233.865	221.414	190.648	193.375	174.800
BLGT_RS00705	BLGT_00700	lcl|NZ_CP006741.1_cds_WP_038426240.1_142		PDZ domain-containing protein	0.269815	0	-1.20565	0.0493070376329218	12.0554739950191	0.0267837491040792	11005	9229	8526	6052	6993	10436	2931.928	2587.941	2454.843	1788.842	1904.607	2877.311
BLGT_RS10255	#N/A	lcl|NZ_CP006741.1_tmrna_44	ssrA	transfer-messenger RNA	0.268554	0	-1.2046	0.00062760557545784	14.6175797176348	0.000214933416252685	91359	91541	89059	67318	81346	74348	24339.663	25669.385	25642.251	19897.760	22155.319	20498.501
BLGT_RS05610	BLGT_05750	lcl|NZ_CP006741.1_cds_WP_007052754.1_1116		elongation factor Ts	0.268434	0	-1.2045	0.00000136785246315457	11.5299974661445	2.832276175025e-7	12549	13330	12644	10162	10869	10524	3343.277	3737.920	3640.515	3003.670	2960.270	2901.574
BLGT_RS08635	BLGT_08850	lcl|NZ_CP006741.1_cds_WP_003829907.1_1711	rpsK	30S ribosomal protein S11	0.267538	0	-1.20375	0.000261660452281234	10.7002728771569	0.0000836817147179711	7036	7666	7527	5987	6103	6133	1874.516	2149.654	2167.206	1769.629	1662.207	1690.931
BLGT_RS09450	BLGT_09700	lcl|NZ_CP006741.1_cds_WP_014485267.1_1864		hypothetical protein	0.267388	0	-1.20363	0.00015027165874323	8.89695967755395	0.0000451290018354275	2131	1909	1789	1429	1574	1765	567.736	535.310	515.097	422.382	428.693	486.628
BLGT_RS07000	BLGT_07195	lcl|NZ_CP006741.1_cds_WP_007053300.1_1387		ABC transporter substrate-binding protein	0.266454	0	-1.20285	0.000119155791321308	8.10091199366771	0.000035219388267257	1073	1063	1034	844	924	830	285.866	298.080	297.714	249.468	251.660	228.839
BLGT_RS08640	BLGT_08855	lcl|NZ_CP006741.1_cds_WP_007053047.1_1712	rpsM	30S ribosomal protein S13	0.265482	0	-1.20204	0.0000299528470125388	11.2358398695174	0.00000782750901908285	10424	11023	10888	8484	9154	8918	2777.139	3091.004	3134.920	2507.689	2493.175	2458.783
BLGT_RS09555	BLGT_09810	lcl|NZ_CP006741.1_cds_WP_011068654.1_1887		methionine--tRNA ligase	0.265066	0	-1.20169	0.00000776140610725969	10.046279925998	0.0000018606110531102	5357	4634	4636	3804	4173	4005	1427.200	1299.439	1334.817	1124.381	1136.554	1104.219
BLGT_RS03455	BLGT_03540	lcl|NZ_CP006741.1_cds_WP_007056351.1_690		helix-turn-helix transcriptional regulator	0.263972	0	-1.20078	0.00880932192614389	5.84629782710656	0.00388482742475365	251	237	239	168	231	198	66.871	66.458	68.814	49.657	62.915	54.591
BLGT_RS06180	#N/A	lcl|NZ_CP006741.1_cds_WP_008783103.1_1223		RecX family transcriptional regulator	0.263789	0	-1.20063	0.0158268107344973	6.54088841479995	0.00741308469071027	383	329	355	290	296	289	102.038	92.256	102.213	85.718	80.618	79.680
BLGT_RS09460	BLGT_09710	lcl|NZ_CP006741.1_cds_WP_038426578.1_1866		hypothetical protein	0.263616	0	-1.20048	0.00790224605861462	6.37917734457041	0.00343901751549825	364	330	332	232	309	302	96.976	92.537	95.591	68.574	84.159	83.264
BLGT_RS05255	BLGT_05400	lcl|NZ_CP006741.1_cds_WP_015512219.1_1050		MerR family transcriptional regulator	0.262864	0	-1.19986	0.0000309719948692005	8.67373395395516	0.00000815873475002637	1598	1438	1400	1097	1266	1280	425.736	403.235	403.094	324.250	344.807	352.909
BLGT_RS04290	BLGT_04385	lcl|NZ_CP006741.1_cds_WP_080746417.1_850		sensor histidine kinase	0.262254	0	-1.19935	0.00000326715332355626	8.22746407106205	7.26416597755922e-7	1251	1183	1105	917	1021	969	333.289	331.730	318.156	271.046	278.079	267.163
BLGT_RS05615	BLGT_05755	lcl|NZ_CP006741.1_cds_WP_007056702.1_1117	rpsB	30S ribosomal protein S2	0.261899	0	-1.19906	0.00000121409523832422	12.0378823073369	2.49471624313196e-7	19301	18578	18065	15282	15550	15108	5142.130	5209.533	5201.353	4517.032	4235.183	4165.429
BLGT_RS02605	BLGT_02670	lcl|NZ_CP006741.1_cds_WP_032682401.1_515		polysaccharide biosynthesis tyrosine autokinase	0.261894	0	-1.19905	0.00000585939283892719	9.52966663977259	0.00000138612612469879	3399	3228	3216	2486	2899	2713	905.554	905.177	925.965	734.808	789.569	748.002
BLGT_RS04600	BLGT_04710	lcl|NZ_CP006741.1_cds_WP_007052143.1_914		CTP synthase	0.260094	0	-1.19756	0.0000390284748927796	10.64075436119	0.0000105487922128535	7264	6914	6707	5279	5981	5936	1935.259	1938.783	1931.108	1560.359	1628.979	1636.616
BLGT_RS02745	BLGT_02810	lcl|NZ_CP006741.1_cds_WP_007055178.1_547		low molecular weight phosphotyrosine protein phosphatase	0.259774	0	-1.19729	0.00000540708145752001	9.4012690884508	0.00000127342750869939	3049	2842	2788	2211	2456	2477	812.308	796.937	802.733	653.524	668.914	682.934
BLGT_RS08350	BLGT_08545	lcl|NZ_CP006741.1_cds_WP_007056722.1_1653		thymidylate synthase	0.259634	0	-1.19718	0.0000535280579032169	8.1086677908301	0.0000149754471794564	1028	1006	1040	780	882	871	273.877	282.097	299.441	230.551	240.221	240.144
BLGT_RS04000	BLGT_04080	lcl|NZ_CP006741.1_cds_WP_007053460.1_795		MFS transporter	0.259397	0	-1.19698	0.0295786940653306	6.30620723595227	0.0148828518611121	258	215	211	187	171	204	68.736	60.289	60.752	55.273	46.573	56.245
BLGT_RS10075	#N/A	lcl|NZ_CP006741.1_cds_WP_021975633.1_764		LCP family protein	0.25873	0	-1.19643	0.0000480246550573364	9.71715984838019	0.0000132586508166724	3760	3377	3224	2542	2933	3057	1001.731	946.958	928.268	751.361	798.829	842.846
BLGT_RS03625	BLGT_03710	lcl|NZ_CP006741.1_cds_WP_038426350.1_725		tyrosine--tRNA ligase	0.257095	0	-1.19507	0.0000530268189316707	9.18061384416992	0.0000148072782053664	2339	2217	2277	1817	1978	1842	623.151	621.678	655.604	537.066	538.726	507.858
BLGT_RS06355	BLGT_06525	lcl|NZ_CP006741.1_cds_WP_011068023.1_1258		alcohol dehydrogenase	0.256997	0	-1.19499	0.0190096849724963	5.98741945203686	0.00903410739999562	260	259	243	215	213	200	69.269	72.627	69.966	63.549	58.012	55.142
BLGT_RS08440	BLGT_08635	lcl|NZ_CP006741.1_cds_WP_038426539.1_1670		hypothetical protein	0.25657	0	-1.19464	0.000169407510888642	11.3169149277876	0.0000518576205618026	12758	12187	12231	9807	10582	10288	3398.958	3417.406	3521.602	2898.739	2882.103	2836.506
BLGT_RS00735	BLGT_00730	lcl|NZ_CP006741.1_cds_WP_038426242.1_147	fbaA	class II fructose-bisphosphate aldolase	0.256199	0	-1.19433	0.0000166638222357565	8.66179313322038	0.00000423180311782646	1802	1686	1568	1313	1427	1429	480.085	472.778	451.465	388.095	388.656	393.990
BLGT_RS01645	BLGT_01690	lcl|NZ_CP006741.1_cds_WP_007051484.1_327		homoserine O-succinyltransferase	0.254716	0	-1.1931	0.000169056416100811	7.84277670318679	0.0000516610755207958	937	861	773	652	792	679	249.633	241.437	222.565	192.717	215.708	187.207
BLGT_RS01445	BLGT_01465	lcl|NZ_CP006741.1_cds_WP_011068470.1_284		histidine-type phosphatase	0.254355	0	-1.1928	0.023476017905269	6.02406945987259	0.0113793132101409	273	260	225	188	221	217	72.732	72.908	64.783	55.569	60.191	59.829
BLGT_RS01085	BLGT_01100	lcl|NZ_CP006741.1_cds_WP_007055543.1_219		MFS transporter	0.25389	0	-1.19242	0.000233802534045547	8.41294910555328	0.0000735406284642737	1193	1240	1087	870	999	1042	317.836	347.713	312.974	257.153	272.087	287.290
BLGT_RS05350	BLGT_05490	lcl|NZ_CP006741.1_cds_WP_007055742.1_1069	ruvB	Holliday junction branch migration DNA helicase RuvB	0.252613	0	-1.19136	0.00029182407061936	7.70806557442569	0.0000937896117375184	893	904	893	709	793	725	237.911	253.494	257.116	209.565	215.981	199.890
BLGT_RS04735	BLGT_04845	lcl|NZ_CP006741.1_cds_WP_007055521.1_941	lepA	elongation factor 4	0.252316	0	-1.19112	0.0000591449924402553	8.07477194486437	0.0000166728519592381	1075	1041	1080	872	923	850	286.399	291.911	310.958	257.745	251.387	234.354
BLGT_RS02980	BLGT_03055	lcl|NZ_CP006741.1_cds_WP_080746345.1_596		sugar ABC transporter substrate-binding protein	0.249757	0	-1.18901	0.000160824336120614	7.98333874134982	0.0000488065424686373	897	890	790	658	701	776	238.977	249.569	227.460	194.491	190.924	213.951
BLGT_RS07185	BLGT_07385	lcl|NZ_CP006741.1_cds_WP_007053264.1_1423	carA	glutamine-hydrolyzing carbamoyl-phosphate synthase small subunit	0.249493	0	-1.18879	0.000252429134252601	9.05217137582105	0.0000803304515745897	2375	2403	2205	1979	1945	1858	632.742	673.835	634.873	584.950	529.738	512.270
BLGT_RS10105	#N/A	lcl|NZ_CP006741.1_cds_WP_011068182.1_905		hypothetical protein	0.249435	0	-1.18874	0.00118396256040112	7.44429831290639	0.000430418422906623	625.483	619	624	517	531	501	166.640	173.576	179.665	152.814	144.623	138.131
BLGT_RS04635	BLGT_04745	lcl|NZ_CP006741.1_cds_WP_007053374.1_921		metal-sulfur cluster assembly factor	0.247763	0	-1.18736	0.0000272987196671638	8.70584721997597	0.00000707638044059251	1607	1545	1496	1234	1361	1263	428.133	433.240	430.735	364.744	370.681	348.222
BLGT_RS05970	BLGT_06130	lcl|NZ_CP006741.1_cds_WP_007052690.1_1184	rimI	ribosomal protein S18-alanine N-acetyltransferase	0.24731	0	-1.18699	0.0152464316760915	5.72524101997957	0.00710107776694671	201	210	201	166	171	171	53.550	58.887	57.873	49.066	46.573	47.146
BLGT_RS03220	BLGT_03300	lcl|NZ_CP006741.1_cds_WP_007051241.1_642		1-deoxy-D-xylulose-5-phosphate synthase	0.246629	0	-1.18643	0.0000744248182310006	9.2820039012908	0.0000213314547511403	2903	2734	2779	2173	2497	2327	773.411	766.652	800.142	642.292	680.081	641.578
BLGT_RS05245	BLGT_05390	lcl|NZ_CP006741.1_cds_WP_007057094.1_1048		DUF881 domain-containing protein	0.246249	0	-1.18612	0.00147114383303276	7.81909327018122	0.000551097610793622	932	851	878	690	708	812	248.301	238.632	252.798	203.949	192.830	223.877
BLGT_RS04810	BLGT_04940	lcl|NZ_CP006741.1_cds_WP_007053345.1_959		membrane protein	0.245402	0	-1.18542	0.000167652278664626	8.27792134481387	0.0000511436614050678	1214	1208	1100	1020	943	960	323.431	338.740	316.717	301.490	256.835	264.682
BLGT_RS08625	BLGT_08840	lcl|NZ_CP006741.1_cds_WP_007053049.1_1709	rplQ	50S ribosomal protein L17	0.244998	0	-1.18509	0.000240167416805551	11.1018176767222	0.0000756691861168174	9209	10080	9605	7704	8464	7908	2453.441	2826.574	2765.513	2277.137	2305.247	2180.316
BLGT_RS06615	BLGT_06810	lcl|NZ_CP006741.1_cds_WP_007057344.1_1314		hypothetical protein	0.244954	0	-1.18506	0.0130389565658956	5.74514501923581	0.00599050059297204	240	238	228	192	210	185	63.940	66.739	65.647	56.751	57.195	51.006
BLGT_RS05425	#N/A	lcl|NZ_CP006741.1_cds_1079	hrcA	heat-inducible transcriptional repressor HrcA	0.244911	0	-1.18502	0.0051993047842422	8.42190553150853	0.00218600907156231	786	652	626	557	599	557	209.404	182.830	180.241	164.637	163.143	153.571
BLGT_RS08620	BLGT_08835	lcl|NZ_CP006741.1_cds_WP_007053050.1_1708	truA	tRNA pseudouridine(38-40) synthase TruA	0.243695	0	-1.18402	0.0390779322450188	5.30675257411813	0.0204860603708081	169	162	151	136	147	118	45.025	45.427	43.477	40.199	40.037	32.534
BLGT_RS03745	BLGT_03830	lcl|NZ_CP006741.1_cds_WP_007053586.1_749		aminoacyl-tRNA hydrolase	0.243631	0	-1.18397	0.0196378370276943	6.19971411658359	0.00938436153009417	317	300	292	263	266	227	84.454	84.124	84.074	77.737	72.448	62.586
BLGT_RS01410	BLGT_01430	lcl|NZ_CP006741.1_cds_WP_007056499.1_277		hypothetical protein	0.243286	0	-1.18369	0.000242041579236652	7.95046742914785	0.0000765147247323453	1051	971	976	730	885	883	280.005	272.282	281.014	215.772	241.038	243.452
BLGT_RS09185	BLGT_09415	lcl|NZ_CP006741.1_cds_WP_007053060.1_1811	obgE	GTPase ObgE	0.242088	0	-1.1827	0.0000183745378890042	9.08407205135021	0.00000471464697152004	2207	2177	2039	1769	1837	1743	587.984	610.461	587.078	522.879	500.324	480.563
BLGT_RS06995	BLGT_07190	lcl|NZ_CP006741.1_cds_WP_038426474.1_1386		ABC transporter permease	0.241947	0	-1.18259	0.00331604602158863	6.93116928227685	0.0013260689833434	502	489	454	411	402	390	133.742	137.122	130.718	121.483	109.488	107.527
BLGT_RS05480	BLGT_05620	lcl|NZ_CP006741.1_cds_WP_007052782.1_1090	whiA	DNA-binding protein WhiA	0.241805	0	-1.18247	0.000204196636776521	9.54660336580759	0.0000635828305241959	3368	3129	3037	2662	2825	2451	897.295	877.416	874.426	786.830	769.414	675.766
BLGT_RS00895	BLGT_00905	lcl|NZ_CP006741.1_cds_WP_007054672.1_180		helix-turn-helix transcriptional regulator	0.240544	0	-1.18144	0.0145634203817082	8.83554841201278	0.00675994381258426	976	840	751	647	676	813	260.024	235.548	216.231	191.239	184.115	224.152
BLGT_RS09415	#N/A	lcl|NZ_CP006741.1_cds_WP_080746397.1_1857		hypothetical protein	0.240397	0	-1.18132	0.00146366959155276	8.65381894079141	0.000545984231200925	1788	1573	1465	1145	1425	1456	476.355	441.091	421.809	338.437	388.112	401.434
BLGT_RS09150	BLGT_09380	lcl|NZ_CP006741.1_cds_WP_003829786.1_1804	rplA	50S ribosomal protein L1	0.239215	0	-1.18035	0.0000120311989902921	11.8860467333457	0.00000298561365881327	17224	16979	16526	13673	15257	13456	4588.780	4761.151	4758.237	4041.446	4155.382	3709.956
BLGT_RS06405	BLGT_06575	lcl|NZ_CP006741.1_cds_WP_021975653.1_1268		ParA family protein	0.238643	0	-1.17988	0.000146602881443967	8.64296589010479	0.0000437954867116592	1549	1529	1538	1196	1409	1256	412.681	428.753	442.828	353.512	383.754	346.292
BLGT_RS00920	BLGT_00930	lcl|NZ_CP006741.1_cds_WP_007051632.1_185		HAD family hydrolase	0.237712	0	-1.17912	0.00145365590837217	7.40717037585691	0.000540717108172155	735	676	645	553	586	578	195.817	189.560	185.711	163.455	159.602	159.360
BLGT_RS03295	BLGT_03375	lcl|NZ_CP006741.1_cds_WP_007051224.1_657		cupin domain-containing protein	0.237569	0	-1.179	0.0258845219690131	6.2513964202597	0.0127376941617799	309	307	290	277	231	248	82.323	86.087	83.498	81.875	62.915	68.376
BLGT_RS07790	BLGT_07985	lcl|NZ_CP006741.1_cds_WP_038426513.1_1543		ABC transporter ATP-binding protein	0.237133	0	-1.17865	0.00165102044827985	7.55219973151028	0.000622829631700933	715	657	672	539	593	577	190.489	184.232	193.485	159.317	161.509	159.085
BLGT_RS09020	BLGT_09240	lcl|NZ_CP006741.1_cds_WP_080574285.1_1784		family 43 glycosylhydrolase	0.236456	0	-1.17809	0.00785288708478091	7.28695381452394	0.00340926183238118	600	548	592	440	572	446	159.851	153.667	170.451	130.055	155.789	122.967
BLGT_RS08660	BLGT_08875	lcl|NZ_CP006741.1_cds_WP_007053045.1_1716	secY	preprotein translocase subunit SecY	0.235285	0	-1.17714	0.000149185687111274	10.8115931546115	0.0000447242655249289	7883	7260	7396	6082	6613	6173	2100.171	2035.806	2129.488	1797.709	1801.110	1701.959
BLGT_RS05600	BLGT_05740	lcl|NZ_CP006741.1_cds_WP_007052756.1_1114		ribosome recycling factor	0.235046	0	-1.17694	0.000685104843004379	9.41417885562479	0.000236790714968848	2868	2845	2746	2207	2434	2447	764.086	797.778	790.640	652.342	662.922	674.663
BLGT_RS04235	BLGT_04330	lcl|NZ_CP006741.1_cds_WP_007053432.1_839		methyltransferase	0.234981	0	-1.17689	0.00215324847353686	7.20016989435285	0.000831575938410178	601	591	502	469	487	461	160.117	165.725	144.538	138.626	132.639	127.102
BLGT_RS06045	BLGT_06210	lcl|NZ_CP006741.1_cds_WP_008783276.1_1197		hypothetical protein	0.234246	0	-1.17629	0.00990448075308015	9.14902068969256	0.00443562099057857	2105	1856	1671	1341	1528	1844	560.809	520.449	481.122	396.371	416.165	508.410
BLGT_RS04985	BLGT_05125	lcl|NZ_CP006741.1_cds_WP_007052232.1_996		LysR family transcriptional regulator	0.232069	0	-1.17452	0.01912476670695	6.72742520783368	0.00910895105536502	428	452	420	315	362	415	114.027	126.747	120.928	93.107	98.594	114.420
BLGT_RS06345	BLGT_06515	lcl|NZ_CP006741.1_cds_WP_077321923.1_1256		prephenate dehydrogenase/arogenate dehydrogenase family protein	0.23107	0	-1.17371	0.00321175557948608	7.16349362157142	0.0012809794381828	669	576	576	509	528	490	178.234	161.519	165.844	150.450	143.806	135.098
BLGT_RS09430	BLGT_09680	lcl|NZ_CP006741.1_cds_WP_014485271.1_1860		glycosyltransferase	0.230305	0	-1.17308	0.0123965259520545	8.78816787179611	0.0056692226166403	2177	1850	1847	1388	1640	1906	579.992	518.766	531.796	410.263	446.669	525.504
BLGT_RS03590	BLGT_03675	lcl|NZ_CP006741.1_cds_WP_007051162.1_718	argH	argininosuccinate lyase	0.230268	0	-1.17305	0.000209400016646824	8.77808643858188	0.0000654237143685809	2048	1894	1700	1483	1606	1645	545.624	531.104	489.471	438.343	437.409	453.543
BLGT_RS09155	BLGT_09385	lcl|NZ_CP006741.1_cds_WP_007053055.1_1805	rplK	50S ribosomal protein L11	0.229818	0	-1.17269	0.000215851541514942	11.2796949949381	0.0000676668425718602	11232	10899	10870	9103	9731	8905	2992.405	3056.233	3129.737	2690.652	2650.326	2455.199
BLGT_RS07545	BLGT_07740	lcl|NZ_CP006741.1_cds_WP_007055622.1_1494		LytR C-terminal domain-containing protein	0.22938	0	-1.17233	0.00584638854770825	8.64796804345206	0.00247655236689011	1714	1395	1432	1192	1190	1426	456.640	391.178	412.308	352.330	324.107	393.163
BLGT_RS07330	BLGT_07525	lcl|NZ_CP006741.1_cds_WP_007053232.1_1450		YhbY family RNA-binding protein	0.228902	0	-1.17194	0.0459408017586756	5.53742082180656	0.0245437160080596	181	179	166	154	139	149	48.222	50.194	47.795	45.519	37.858	41.081
BLGT_RS06775	BLGT_06970	lcl|NZ_CP006741.1_cds_WP_007054387.1_1346		MFS transporter	0.228108	0	-1.1713	0.00951241312180257	6.47601207017574	0.0042500138710688	357	343	358	293	293	304	95.111	96.182	103.077	86.605	79.801	83.816
BLGT_RS06635	BLGT_06830	lcl|NZ_CP006741.1_cds_WP_032682530.1_1318		alpha-mannosidase	0.228074	0	-1.17127	0.00319289884624676	7.33349623420789	0.00127177635814676	708	702	693	599	609	561	188.624	196.851	199.532	177.052	165.867	154.673
BLGT_RS06910	BLGT_07100	lcl|NZ_CP006741.1_cds_WP_007055428.1_1367		DivIVA domain-containing protein	0.2271	0	-1.17048	0.00000299856381956013	11.6193785690433	6.60379176278259e-7	13078	11826	11841	9658	10829	10448	3484.212	3316.177	3409.312	2854.698	2949.376	2880.620
BLGT_RS04335	BLGT_04425	lcl|NZ_CP006741.1_cds_WP_038426369.1_859		AAA family ATPase	0.226681	0	-1.17014	0.00377998857772889	7.17539439137708	0.00153151275883747	620	616	630	519	544	509	165.179	172.735	181.392	153.405	148.163	140.336
BLGT_RS02930	BLGT_03000	lcl|NZ_CP006741.1_cds_WP_013582420.1_585	glmS	glutamine--fructose-6-phosphate transaminase (isomerizing)	0.226501	0	-1.16999	0.0000498801016343262	9.55241606484474	0.0000138234633612516	3271	3246	3003	2547	2821	2652	871.453	910.224	864.637	752.839	768.325	731.183
BLGT_RS09530	BLGT_09785	lcl|NZ_CP006741.1_cds_WP_032746571.1_1881		LacI family transcriptional regulator	0.226371	0	-1.16989	0.0172310259069637	6.48213213147924	0.00811619449990806	363	401	355	309	339	295	96.710	112.446	102.213	91.334	92.330	81.335
BLGT_RS06350	BLGT_06520	lcl|NZ_CP006741.1_cds_WP_008783121.1_1257		chorismate mutase	0.226272	0	-1.16981	0.00726716974124571	7.09208684552284	0.00313200466192781	584	503	577	477	477	447	155.588	141.048	166.132	140.991	129.915	123.242
BLGT_RS00990	BLGT_01000	lcl|NZ_CP006741.1_cds_WP_007054687.1_201		ATP-binding protein	0.224956	0	-1.16874	0.0369803979040686	8.13415851090251	0.0192111023885203	643	545	523	394	469	579	171.307	152.826	150.584	116.458	127.736	159.636
BLGT_RS00900	BLGT_00910	lcl|NZ_CP006741.1_cds_WP_007054673.1_181		hypothetical protein	0.224894	0	-1.16869	0.0085366887025028	7.49150703001034	0.00375560330168063	678	642	661	558	573	539	180.631	180.026	190.318	164.933	156.062	148.608
BLGT_RS06205	BLGT_06375	lcl|NZ_CP006741.1_cds_WP_011068034.1_1228	pgsA	CDP-diacylglycerol--glycerol-3-phosphate 3-phosphatidyltransferase	0.224516	0	-1.16839	0.00039277296971314	8.88797337351821	0.000129337779805433	1880	1735	1797	1410	1570	1587	500.865	486.518	517.400	416.766	427.604	437.552
BLGT_RS00500	BLGT_00500	lcl|NZ_CP006741.1_cds_WP_003827911.1_100	trpS	tryptophan--tRNA ligase	0.223825	0	-1.16783	0.000542213861507835	8.69496732996716	0.000183404267169668	1804	1749	1639	1420	1461	1497	480.618	490.444	471.908	419.722	397.917	412.738
BLGT_RS02765	BLGT_02830	lcl|NZ_CP006741.1_cds_WP_007058192.1_551		A/G-specific adenine glycosylase	0.223567	0	-1.16762	0.0324912397783873	6.36580837927364	0.0166564680212702	352	274	286	239	280	250	93.779	76.833	82.346	70.643	76.261	68.928
BLGT_RS01840	BLGT_01885	lcl|NZ_CP006741.1_cds_WP_007054789.1_364	trmD	tRNA (guanosine(37)-N1)-methyltransferase TrmD	0.223311	0	-1.16741	0.00642194983054165	6.93191708635762	0.00274066352093716	542	495	483	430	445	407	144.398	138.805	139.067	127.099	121.200	112.214
BLGT_RS07970	BLGT_08160	lcl|NZ_CP006741.1_cds_WP_007053891.1_1580		proline--tRNA ligase	0.221605	0	-1.16603	0.000396907784294649	9.95845117017564	0.000131117587330213	4765	4447	4191	3492	4059	3778	1269.481	1247.001	1206.691	1032.160	1105.505	1041.633
BLGT_RS00740	BLGT_00735	lcl|NZ_CP006741.1_cds_WP_007051668.1_148		adenylosuccinate synthase	0.215351	0	-1.16099	0.000508756991733811	9.07425386887689	0.00017128330754368	2442	2285	2219	2008	2026	1854	650.592	640.746	638.904	593.522	551.799	511.167
BLGT_RS03105	BLGT_03180	lcl|NZ_CP006741.1_cds_WP_080746346.1_621		ABC transporter substrate-binding protein	0.215165	0	-1.16084	0.0420817647848534	6.87534760627156	0.0223490089057599	473	429	443	413	394	333	126.016	120.298	127.550	122.074	107.309	91.811
BLGT_RS04550	BLGT_04655	lcl|NZ_CP006741.1_cds_WP_007052133.1_904		DUF948 domain-containing protein	0.213802	0	-1.15974	0.0004168252754036	8.30100575750013	0.00013813651118486	1124.52	1079	1100	920	956	931	299.592	302.567	316.717	271.932	260.375	256.686
BLGT_RS06050	BLGT_06215	lcl|NZ_CP006741.1_cds_WP_011068053.1_1198		peptidylprolyl isomerase	0.213728	0	-1.15968	0.00137168277846989	9.18486416463863	0.000506612027243093	2241	2071	2139	1633	1865	1989	597.042	580.738	615.870	482.680	507.950	548.388
BLGT_RS02220	BLGT_02275	lcl|NZ_CP006741.1_cds_WP_038426296.1_437		ATP-binding cassette domain-containing protein	0.209582	0	-1.15635	0.0388914437175981	6.81053391220831	0.0203678056139581	485	395	418	351	382	372	129.213	110.764	120.352	103.748	104.041	102.564
BLGT_RS06675	BLGT_06870	lcl|NZ_CP006741.1_cds_WP_007054401.1_1326	ftsW	putative lipid II flippase FtsW	0.208771	0	-1.1557	0.000828003753778898	8.97495340822847	0.000289670438624441	2212	2222	2216	1736	2047	1898	589.316	623.080	638.040	513.124	557.519	523.298
BLGT_RS01435	BLGT_01455	lcl|NZ_CP006741.1_cds_WP_080746407.1_282		GNAT family N-acetyltransferase	0.208003	0	-1.15509	0.000777273250383834	9.79701075043167	0.000270284691914294	3812	3406	3223	2694	3059	3149	1015.585	955.090	927.980	796.289	833.146	868.211
BLGT_RS04065	BLGT_04150	lcl|NZ_CP006741.1_cds_WP_007052033.1_807		ribose-phosphate diphosphokinase	0.207607	0	-1.15477	0.000397897986768806	9.95351506056296	0.000131654339141628	4342	4034	3917	3425	3627	3430	1156.786	1131.190	1127.800	1012.357	987.846	945.686
BLGT_RS00725	BLGT_00720	lcl|NZ_CP006741.1_cds_WP_007054509.1_146	htpX	zinc metalloprotease HtpX	0.207351	0	-1.15457	0.00166812406141686	9.68089302764751	0.000631039555372659	3488	3213	2793	2511	2735	2844	929.265	900.970	804.173	742.198	744.902	784.120
BLGT_RS04180	BLGT_04275	lcl|NZ_CP006741.1_cds_WP_007055394.1_830		hypothetical protein	0.206911	0	-1.15421	0.00166167960992429	7.59230382482635	0.00062772617508731	897	857	803	708	752	722	238.977	240.315	231.203	209.270	204.814	199.063
BLGT_RS07610	BLGT_07805	lcl|NZ_CP006741.1_cds_WP_038426503.1_1507	purB	adenylosuccinate lyase	0.204392	0	-1.1522	0.000282633425523063	8.84220251378113	0.0000905379993245638	1940	1833	1751	1491	1612	1620	516.851	513.999	504.155	440.708	439.043	446.650
BLGT_RS09310	BLGT_09550	lcl|NZ_CP006741.1_cds_WP_007058782.1_1835		IclR family transcriptional regulator	0.203072	0	-1.15115	0.0476808002022727	6.77671442903991	0.0257496418373707	440	488	435	393	401	373	117.224	136.842	125.247	116.162	109.216	102.840
BLGT_RS09180	BLGT_09410	lcl|NZ_CP006741.1_cds_WP_007055074.1_1810		glutamate 5-kinase	0.201871	0	-1.15019	0.000830780862470673	8.15466497201443	0.000291517415387496	1173	1121	1113	977	1014	927	312.508	314.344	320.460	288.780	276.172	255.583
BLGT_RS07460	BLGT_07650	lcl|NZ_CP006741.1_cds_WP_008782706.1_1477		histidine--tRNA ligase	0.201165	0	-1.14963	0.000876692521287721	9.12873045396565	0.000310399038095547	2411	2363	2320	1883	2027	2174	642.333	662.618	667.984	556.574	552.072	599.394
BLGT_RS00540	BLGT_00540	lcl|NZ_CP006741.1_cds_WP_012472056.1_108		class E sortase	0.200712	0	-1.14927	0.000474248252819707	8.64569901769476	0.000158415907422389	1637	1479	1522	1253	1391	1333	436.126	414.732	438.221	370.360	378.851	367.522
BLGT_RS07900	BLGT_08090	lcl|NZ_CP006741.1_cds_WP_007052472.1_1566		Ppx/GppA family phosphatase	0.199413	0	-1.14823	0.000483753333335934	8.05843626436514	0.000161845820162444	1209	1150	1090	945	1017	997	322.099	322.476	313.837	279.322	276.989	274.883
BLGT_RS09715	BLGT_09965	lcl|NZ_CP006741.1_cds_WP_080746400.1_1920		YhgE/Pip domain-containing protein	0.199205	0	-1.14807	0.00131086023264443	8.99678415791325	0.000482076102416129	2165	2044	1919	1766	1842	1646	576.795	573.166	552.527	521.992	501.685	453.819
BLGT_RS10395	#N/A	lcl|NZ_CP006741.1_cds_WP_077384906.1_1788		hypothetical protein	0.198681	0	-1.14765	0.0299829470654073	6.87989488907817	0.0151810390568263	475	465	396	335	391	421	126.548	130.393	114.018	99.019	106.492	116.074
BLGT_RS06315	BLGT_06485	lcl|NZ_CP006741.1_cds_WP_038426458.1_1250		ABC transporter ATP-binding protein	0.1986	0	-1.14758	0.00401317206132697	10.9066625460138	0.00164079110621166	8682	8902	8789	7641	7784	7229	2313.039	2496.246	2530.567	2258.516	2120.043	1993.109
BLGT_RS01940	BLGT_01990	lcl|NZ_CP006741.1_cds_WP_007055733.1_384	rimM	ribosome maturation factor RimM	0.197886	0	-1.14702	0.00598472229584861	8.1771616340139	0.00254461058627494	1290	1110	1224	908	1148	1062	343.679	311.260	352.419	268.385	312.668	292.804
BLGT_RS05465	BLGT_05605	lcl|NZ_CP006741.1_cds_WP_003829342.1_1087	secG	preprotein translocase subunit SecG	0.197052	0	-1.14635	0.0100525041351736	9.10924292125127	0.0045072081238318	1964	2145	2158	1611	1981	1816	523.245	601.488	621.341	476.177	539.543	500.690
BLGT_RS08280	BLGT_08475	lcl|NZ_CP006741.1_cds_WP_007053854.1_1642		AI-2E family transporter	0.196732	0	-1.1461	0.00220871255452156	8.92349638760576	0.000856487060130593	1774	1651	1640	1364	1534	1458	472.625	462.964	472.196	403.169	417.799	401.985
BLGT_RS05965	BLGT_06125	lcl|NZ_CP006741.1_cds_WP_007052691.1_1183	tsaD	tRNA (adenosine(37)-N6)-threonylcarbamoyltransferase complex transferase subunit TsaD	0.194808	0	-1.14457	0.0369813737034344	7.28839728356645	0.0192310937014172	686	606	569	540	544	515	182.763	169.931	163.829	159.612	148.163	141.991
BLGT_RS09440	BLGT_09690	lcl|NZ_CP006741.1_cds_WP_014485269.1_1862		acyltransferase	0.192551	0	-1.14278	0.0137769489979474	7.49184991924745	0.00635859184520648	813	701	704	593	639	679	216.598	196.570	202.699	175.278	174.037	187.207
BLGT_RS00565	BLGT_00565	lcl|NZ_CP006741.1_cds_WP_007056849.1_113		FtsW/RodA/SpoVE family cell cycle protein	0.192051	0	-1.14239	0.000649515141962906	9.17077850355	0.000223463323341295	2509	2449	2428	2006	2267	2104	668.442	686.734	699.080	592.931	617.438	580.094
BLGT_RS08285	BLGT_08480	lcl|NZ_CP006741.1_cds_WP_038426533.1_1643		glycosyltransferase family 2 protein	0.189912	0	-1.14069	0.00947289630660121	7.75732726141755	0.00422736731912077	908	819	785	703	696	768	241.907	229.659	226.021	207.792	189.562	211.745
BLGT_RS03395	BLGT_03480	lcl|NZ_CP006741.1_cds_WP_003832662.1_677	fusA	elongation factor G	0.189862	0	-1.14065	0.00046257237340807	13.2436679482154	0.000154272029698266	44463	44539	44720	37307	39183	39129	11845.734	12489.362	12875.975	11027.150	10671.845	10788.264
BLGT_RS09275	BLGT_09510	lcl|NZ_CP006741.1_cds_WP_007056295.1_1829	murA	UDP-N-acetylglucosamine 1-carboxyvinyltransferase	0.189292	0	-1.1402	0.00513203467310826	9.67794719028058	0.00215231801885889	3512	3041	2877	2519	2715	2902	935.659	852.739	828.358	744.562	739.455	800.111
BLGT_RS09385	BLGT_09630	lcl|NZ_CP006741.1_cds_WP_052122984.1_1851		transcriptional regulator	0.187509	0	-1.1388	0.0470922430435606	6.7478861142877	0.0253588683391308	403	375	334	317	316	328	107.366	105.155	96.167	93.698	86.065	90.433
BLGT_RS07385	BLGT_07580	lcl|NZ_CP006741.1_cds_WP_038426496.1_1461		sensor histidine kinase	0.186074	0	-1.13766	0.0155210076287773	7.07625234791909	0.00723714001657949	578	513	481	417	482	462	153.989	143.852	138.492	123.256	131.277	127.378
BLGT_RS05645	BLGT_05785	lcl|NZ_CP006741.1_cds_WP_038426425.1_1123		substrate-binding domain-containing protein	0.185768	0	-1.13742	0.000652611880122546	8.3090500822461	0.000224872586722943	1263	1147	1161	994	1078	1021	336.486	321.635	334.280	293.805	293.603	281.500
BLGT_RS08025	BLGT_08210	lcl|NZ_CP006741.1_cds_WP_013410680.1_1591		ABC transporter ATP-binding protein	0.185419	0	-1.13715	0.0236142993423772	7.38101396200247	0.0114712244434519	791	701	636	570	637	635	210.736	196.570	183.120	168.480	173.493	175.076
BLGT_RS00275	BLGT_00270	lcl|NZ_CP006741.1_cds_WP_077321671.1_54		ParA family protein	0.184203	0	-1.13619	0.0282833237251903	8.36044102212012	0.0140969569252002	1624	1314	1158	1111	1181	1248	432.662	368.464	333.416	328.388	321.656	344.086
BLGT_RS06105	BLGT_06270	lcl|NZ_CP006741.1_cds_WP_010080759.1_1209		ribokinase	0.181998	0	-1.13445	0.02010545536871	7.76852798678442	0.00962900891999861	930	790	816	717	787	697	247.769	221.527	234.946	211.930	214.347	192.170
BLGT_RS09205	BLGT_09435	lcl|NZ_CP006741.1_cds_WP_021975564.1_1815		succinyl-diaminopimelate desuccinylase	0.180921	0	-1.13361	0.0191678504306219	7.53079599672735	0.00913957041080761	661	625	652	566	555	563	176.102	175.259	187.727	167.297	151.159	155.225
BLGT_RS01235	BLGT_01255	lcl|NZ_CP006741.1_cds_WP_007054723.1_244		C69 family dipeptidase	0.179724	0	-1.13267	0.00494030431049556	9.22938244806524	0.0020562910459913	3054	2742	2520	2241	2397	2586	813.640	768.895	725.569	662.392	652.845	712.987
BLGT_RS05325	BLGT_05465	lcl|NZ_CP006741.1_cds_WP_007058541.1_1064		hypothetical protein	0.178018	0	-1.13133	0.00597728929214907	9.15993231769642	0.00253830093228248	2361	2347	2150	1765	2094	2121	629.012	658.132	619.037	521.696	570.320	584.781
BLGT_RS03935	BLGT_04015	lcl|NZ_CP006741.1_cds_WP_007051920.1_784		TerC family protein	0.176637	0	-1.13025	0.0332987633484087	8.68448386591645	0.0171406173821893	1658	1434	1470	1091	1413	1479	441.721	402.114	423.249	322.476	384.843	407.775
BLGT_RS01475	BLGT_01500	lcl|NZ_CP006741.1_cds_WP_007057703.1_290		ABC transporter substrate-binding protein	0.175974	0	-1.12973	0.0292140811988239	7.28645267795458	0.0146807294158363	622	562	520	499	492	493	165.712	157.593	149.721	147.494	134.001	135.925
BLGT_RS09230	BLGT_09465	lcl|NZ_CP006741.1_cds_WP_038426566.1_1820		NUDIX domain-containing protein	0.175941	0	-1.1297	0.00437044322782093	7.92876528570184	0.00179607255937847	1039	969	876	786	861	867	276.808	271.721	252.222	232.325	234.501	239.041
BLGT_RS06145	BLGT_06310	lcl|NZ_CP006741.1_cds_WP_077389049.1_1217		hypothetical protein	0.174136	0	-1.12829	0.0414206281353927	7.79600113188235	0.0219542423099078	796	721	652	560	681	653	212.069	202.179	187.727	165.524	185.477	180.039
BLGT_RS07555	BLGT_07750	lcl|NZ_CP006741.1_cds_WP_007053968.1_1496		MoxR family ATPase	0.17259	0	-1.12708	0.00794736746866905	8.99468038434063	0.00347540305531892	2051	2018	2006	1651	1810	1855	546.423	565.876	577.576	488.000	492.970	511.442
BLGT_RS02845	BLGT_02910	lcl|NZ_CP006741.1_cds_WP_007053723.1_567	dapA	4-hydroxy-tetrahydrodipicolinate synthase	0.172222	0	-1.12679	0.00543266847729159	9.78364165592435	0.00229271203915204	3500	3202	3074	2790	2925	2824	932.462	897.886	885.079	824.664	796.650	778.606
BLGT_RS03460	BLGT_03545	lcl|NZ_CP006741.1_cds_WP_077384445.1_691		ATP-binding cassette domain-containing protein	0.171929	0	-1.12656	0.0112098710940461	8.57220309610839	0.00506747597402082	1614	1605	1547	1340	1472	1359	429.998	450.065	445.419	396.075	400.913	374.690
BLGT_RS05595	BLGT_05735	lcl|NZ_CP006741.1_cds_WP_032737738.1_1113		phosphatidate cytidylyltransferase	0.17174	0	-1.12642	0.0071958576276857	9.47848429710772	0.00309368800010091	2930	2903	2889	2471	2721	2445	780.604	814.042	831.813	730.375	741.089	674.111
BLGT_RS03400	BLGT_03485	lcl|NZ_CP006741.1_cds_WP_007051202.1_678	tuf	elongation factor Tu	0.171579	0	-1.12629	0.0000365729327558736	14.3303226702915	0.00000980802042820845	86866	81957	80125	69223	72908	75594	23142.648	22981.896	23069.935	20460.837	19857.154	20842.035
BLGT_RS07785	BLGT_07980	lcl|NZ_CP006741.1_cds_WP_015511988.1_1542		ABC transporter ATP-binding protein	0.17112	0	-1.12593	0.0301688204238543	7.95993239859708	0.0152910459682549	890	885	918	817	814	726	237.112	248.166	264.315	241.488	221.700	200.166
BLGT_RS03275	BLGT_03355	lcl|NZ_CP006741.1_cds_WP_007051228.1_653		amidophosphoribosyltransferase	0.16962	0	-1.12476	0.00337110413088166	9.38354390718506	0.00134986256031088	3022	2881	2702	2349	2595	2594	805.115	807.873	777.971	694.314	706.772	715.192
BLGT_RS01415	BLGT_01435	lcl|NZ_CP006741.1_cds_WP_007054748.1_278		RNA methyltransferase	0.168794	0	-1.12412	0.011247434487528	7.76531732540308	0.00509038262633645	931	866	843	708	776	830	248.035	242.839	242.720	209.270	211.351	228.839
BLGT_RS01945	BLGT_01995	lcl|NZ_CP006741.1_cds_WP_007051427.1_385		RNA-binding protein	0.167866	0	-1.1234	0.0232777746757742	10.3852759305243	0.0112464274908772	5405	5634	5655	4354	5336	5005	1439.988	1579.853	1628.212	1286.949	1453.308	1379.929
BLGT_RS06290	BLGT_06460	lcl|NZ_CP006741.1_cds_WP_023658436.1_1245		hypothetical protein	0.166888	0	-1.12263	0.0045959710638382	8.09868051411095	0.00189359819384693	1215	1105	1068	945	1011	1016	323.698	309.858	307.503	279.322	275.355	280.122
BLGT_RS05235	BLGT_05380	lcl|NZ_CP006741.1_cds_WP_007052289.1_1046		DUF881 domain-containing protein	0.16556	0	-1.1216	0.0139720170924255	8.19472117586818	0.0064559847155201	1166	1099	1125	905	1042	1034	310.643	308.175	323.915	267.499	283.798	285.084
BLGT_RS05280	BLGT_05425	lcl|NZ_CP006741.1_cds_WP_007055753.1_1055		DEAD/DEAH box helicase	0.16385	0	-1.12027	0.0308182835809349	8.7687055108109	0.0156527004067551	1576	1582	1626	1360	1465	1388	419.874	443.615	468.165	401.987	399.006	382.686
BLGT_RS01275	BLGT_01295	lcl|NZ_CP006741.1_cds_WP_007054729.1_252	dnaB	replicative DNA helicase	0.162397	0	-1.11914	0.0346051910101142	7.56854294843113	0.017867801469922	902	807	738	644	780	730	240.309	226.294	212.488	190.353	212.440	201.268
BLGT_RS03525	BLGT_03610	lcl|NZ_CP006741.1_cds_WP_074709801.1_704		ABC transporter ATP-binding protein	0.161792	0	-1.11868	0.0412616453317667	7.09911218819913	0.021848236859023	587	565	554	473	519	511	156.387	158.434	159.510	139.809	141.354	140.888
BLGT_RS04915	BLGT_05050	lcl|NZ_CP006741.1_cds_WP_007054214.1_982		tRNA (adenine-N1)-methyltransferase	0.160965	0	-1.11804	0.0276910372800034	8.02359101092458	0.0137579811143536	997	952	968	887	907	776	265.619	266.954	278.711	262.178	247.030	213.951
BLGT_RS07505	BLGT_07700	lcl|NZ_CP006741.1_cds_WP_038426502.1_1486		DUF3027 domain-containing protein	0.16077	0	-1.11788	0.00928052173173536	9.55827317645839	0.00411898473160137	3083	2768	2716	2260	2662	2632	821.366	776.186	782.002	668.008	725.020	725.669
BLGT_RS01830	BLGT_01875	lcl|NZ_CP006741.1_cds_WP_038426276.1_362		ATP-dependent DNA helicase RecG	0.160238	0	-1.11747	0.00776484668014095	9.10963637815339	0.00336694879755321	2461	2243	2235	1939	2147	2032	655.654	628.969	643.511	573.127	584.755	560.243
BLGT_RS09630	BLGT_09880	lcl|NZ_CP006741.1_cds_WP_007057470.1_1903		amino acid permease	0.15969	0	-1.11705	0.0401718574083641	7.36366190517336	0.0211441968129377	565	552	540	466	509	487	150.526	154.789	155.479	137.740	138.631	134.271
BLGT_RS02750	BLGT_02815	lcl|NZ_CP006741.1_cds_WP_032738660.1_548		hypothetical protein	0.15879	0	-1.11635	0.00793854002715163	9.75488308196742	0.0034631776303907	4028	3677	3715	3178	3445	3456	1073.131	1031.083	1069.639	939.349	938.277	952.854
BLGT_RS08455	BLGT_08650	lcl|NZ_CP006741.1_cds_WP_007055360.1_1673		response regulator transcription factor	0.158493	0	-1.11612	0.0174670971747891	8.54796987942929	0.00823659218726881	1664	1490	1496	1337	1494	1273	443.319	417.817	430.735	395.189	406.904	350.979
BLGT_RS08755	BLGT_08970	lcl|NZ_CP006741.1_cds_WP_038426545.1_1735	rplD	50S ribosomal protein L4	0.155808	0	-1.11405	0.0112770539918351	11.2967375387638	0.00510972941674297	11188	11505	11129	9810	10224	9900	2980.682	3226.164	3204.310	2899.626	2784.599	2729.531
BLGT_RS08630	BLGT_08845	lcl|NZ_CP006741.1_cds_WP_007053048.1_1710		DNA-directed RNA polymerase subunit alpha	0.151277	0	-1.11055	0.00484138552394466	12.414019790778	0.00201256753339954	22778	23341	23163	19956	21268	20323	6068.465	6545.145	6669.191	5898.566	5792.532	5603.258
BLGT_RS08500	BLGT_08700	lcl|NZ_CP006741.1_cds_WP_007052327.1_1682	serS	serine--tRNA ligase	0.146561	0	-1.10693	0.0273713804578374	10.1749750700641	0.0135703208697708	5418	4934	4632	4170	4513	4642	1443.452	1383.563	1333.665	1232.563	1229.156	1279.847
BLGT_RS08825	BLGT_09045	lcl|NZ_CP006741.1_cds_WP_007053026.1_1749	rplM	50S ribosomal protein L13	0.138196	0	-1.10053	0.014106451556061	12.109407348489	0.00653296676384491	20727	19867	19162	17812	18019	17619	5522.042	5570.986	5517.206	5264.846	4907.638	4857.738
BLGT_RS00340	BLGT_00330	lcl|NZ_CP006741.1_cds_WP_007051760.1_68		DUF3566 domain-containing protein	0.138181	0	-1.10052	0.0310621508409194	9.88001311151335	0.015809292788371	4048	3970	3602	3196	3781	3435	1078.459	1113.244	1037.103	944.669	1029.790	947.064
BLGT_RS00240	BLGT_00235	lcl|NZ_CP006741.1_cds_WP_007051791.1_47		CCA tRNA nucleotidyltransferase	0.137646	0	-1.10011	0.0299721454971074	8.1089059982483	0.0151597785443747	1162	1098	1088	1010	1022	965	309.577	307.895	313.262	298.534	278.351	266.060
BLGT_RS08945	BLGT_09165	lcl|NZ_CP006741.1_cds_WP_011068733.1_1769		hypothetical protein	0.136445	0	-1.09919	0.0259761151998024	10.277133966589	0.0127964529566993	4804	4522	4249	3900	4119	4140	1279.871	1268.032	1223.390	1152.757	1121.847	1141.440
BLGT_RS09720	BLGT_09970	lcl|NZ_CP006741.1_cds_WP_038426594.1_1921		YhgE/Pip domain-containing protein	0.136412	0	-1.09917	0.0412616453317667	8.55567030069577	0.021842075647278	1601	1511	1461	1322	1447	1330	426.535	423.706	420.657	390.755	394.104	366.695
BLGT_RS06690	BLGT_06885	lcl|NZ_CP006741.1_cds_WP_007054398.1_1329	murF	UDP-N-acetylmuramoyl-tripeptide--D-alanyl-D-alanine ligase	0.134967	0	-1.09807	0.0470091183168297	9.80613212129384	0.0252878344581049	3859	3624	3486	2953	3363	3532	1028.106	1016.221	1003.704	872.844	915.943	973.808
BLGT_RS01110	BLGT_01130	lcl|NZ_CP006741.1_cds_WP_007051591.1_224		glutamate--tRNA ligase	0.134626	0	-1.09781	0.023012545731234	9.7704306155864	0.0110940354816012	4193	3861	3741	3231	3791	3570	1117.090	1082.679	1077.125	955.014	1032.513	984.285
BLGT_RS02115	BLGT_02160	lcl|NZ_CP006741.1_cds_WP_038426287.1_418		aminoacyltransferase	0.129894	0	-1.09421	0.0377783643016223	8.4640200470553	0.0197251628150199	1426	1312	1318	1128	1291	1235	379.912	367.903	379.484	333.413	351.616	340.502
BLGT_RS06135	BLGT_06300	lcl|NZ_CP006741.1_cds_WP_038426451.1_1215		serine/threonine-protein kinase	0.129637	0	-1.09402	0.0277923375579473	8.79352648464975	0.0138229539803489	1855	1739	1711	1516	1693	1570	494.205	487.640	492.638	448.097	461.104	432.865
BLGT_RS03920	BLGT_04000	lcl|NZ_CP006741.1_cds_WP_008782799.1_781	rpsA	30S ribosomal protein S1	-0.118518	0	1.08562	0.0334506270019869	13.3183561294927	0.0172364137028152	42873	41058	41737	43823	46461	44192	11422.130	11513.241	12017.097	12953.141	12654.074	12184.184
BLGT_RS08655	BLGT_08870	lcl|NZ_CP006741.1_cds_WP_007053046.1_1715		adenylate kinase	-0.124891	0	1.09043	0.0481770190047739	8.96383517984769	0.0260683869957338	1863	1752	1755	1756	1982	2036	496.336	491.285	505.307	519.036	539.816	561.346
BLGT_RS05625	BLGT_05765	lcl|NZ_CP006741.1_cds_WP_015512206.1_1119		long-chain fatty acid--CoA ligase	-0.128815	0	1.0934	0.0312512760265437	10.0034852137543	0.015938480080977	3567	3242	3178	3376	3704	3676	950.312	909.102	915.023	997.873	1008.818	1013.511
BLGT_RS07910	BLGT_08100	lcl|NZ_CP006741.1_cds_WP_038426518.1_1568		Gfo/Idh/MocA family oxidoreductase	-0.132319	0	1.09605	0.0368789187258084	8.91413316375286	0.0191389541332568	1566	1412	1416	1514	1648	1582	417.210	395.945	407.701	447.506	448.848	436.174
BLGT_RS00330	BLGT_00320	lcl|NZ_CP006741.1_cds_WP_007051762.1_66	gyrB	DNA topoisomerase (ATP-hydrolyzing) subunit B	-0.136468	0	1.09921	0.0341591836092929	10.0526210845823	0.017619515676237	4233	3861	3781	3997	4471	4393	1127.747	1082.679	1088.642	1181.428	1217.717	1211.195
BLGT_RS01655	BLGT_01700	lcl|NZ_CP006741.1_cds_WP_003831420.1_330	atpE	ATP synthase F0 subunit C	-0.13692	0	1.09956	0.0464046848028422	9.67085662726221	0.0249137902076376	3005	2948	2900	2856	3294	3457	800.585	826.661	834.980	844.172	897.151	953.130
BLGT_RS08395	BLGT_08590	lcl|NZ_CP006741.1_cds_WP_007053841.1_1662	phoU	phosphate signaling complex protein PhoU	-0.13815	0	1.10049	0.0365442199387431	8.48707848630441	0.0189460023286213	1252	1229	1107	1205	1348	1338	333.555	344.629	318.732	356.172	367.140	368.900
BLGT_RS03545	BLGT_03630	lcl|NZ_CP006741.1_cds_WP_007056331.1_708		phenylalanine--tRNA ligase subunit beta	-0.138689	0	1.1009	0.0287987360062309	10.6504519274702	0.0143986913124678	6523	6549	6334	6925	7160	6969	1737.843	1836.432	1823.713	2046.882	1950.091	1921.424
BLGT_RS05855	BLGT_06010	lcl|NZ_CP006741.1_cds_WP_080746361.1_1162		type II toxin-antitoxin system HipA family toxin	-0.142399	0	1.10374	0.0272617512526657	8.16045653414941	0.0134872415312187	960	952	887	1026	1019	997	255.761	266.954	255.389	303.264	277.534	274.883
BLGT_RS01425	BLGT_01445	lcl|NZ_CP006741.1_cds_WP_007051531.1_280	gatA	Asp-tRNA(Asn)/Glu-tRNA(Gln) amidotransferase subunit GatA	-0.142568	0	1.10387	0.0388820851183349	10.2148958724574	0.0203291156569412	4736	4916	4789	5078	5454	5195	1261.755	1378.516	1378.870	1500.948	1485.446	1432.314
BLGT_RS04625	BLGT_04735	lcl|NZ_CP006741.1_cds_WP_038426382.1_919	sufS	cysteine desulfurase	-0.144018	0	1.10498	0.0292140811988239	9.80170173497313	0.0146840007711686	3115	2922	2709	2995	3197	3323	829.891	819.370	779.987	885.258	870.732	916.185
BLGT_RS03715	BLGT_03800	lcl|NZ_CP006741.1_cds_WP_011068261.1_743		glutamate-5-semialdehyde dehydrogenase	-0.145462	0	1.10608	0.0350095995622984	8.46013773100531	0.0180950564650236	1125	1063	1045	1198	1221	1102	299.720	298.080	300.881	354.103	332.550	303.833
BLGT_RS01975	BLGT_02025	lcl|NZ_CP006741.1_cds_WP_080746338.1_391		type 1 glutamine amidotransferase	-0.145935	0	1.10645	0.0303253222612269	8.54754152767392	0.0153863463316973	1397	1368	1340	1461	1585	1431	372.186	383.606	385.819	431.840	431.689	394.541
BLGT_RS04970	BLGT_05105	lcl|NZ_CP006741.1_cds_WP_029680096.1_993		dihydroorotate dehydrogenase	-0.146117	0	1.10659	0.0495575299250565	8.35760628225781	0.0269459277569328	1213	1309	1311	1412	1441	1331	323.165	367.062	377.469	417.357	392.469	366.970
BLGT_RS02465	BLGT_02520	lcl|NZ_CP006741.1_cds_WP_007055772.1_486		DUF4012 domain-containing protein	-0.14805	0	1.10807	0.0105441937039526	9.30500570900985	0.00474433162443387	2292	2224	2224	2372	2539	2451	610.630	623.641	640.344	701.112	691.520	675.766
BLGT_RS00505	BLGT_00505	lcl|NZ_CP006741.1_cds_WP_007054547.1_101		DUF3073 domain-containing protein	-0.151047	0	1.11037	0.041160571257709	8.80669940669033	0.0217296587988537	1367	1385	1241	1439	1550	1379	364.193	388.373	357.314	425.338	422.157	380.204
BLGT_RS04610	BLGT_04720	lcl|NZ_CP006741.1_cds_WP_007055081.1_916	sufB	Fe-S cluster assembly protein SufB	-0.15298	0	1.11186	0.0246477496472269	10.468303963741	0.0120251929258863	4514	4440	4241	4819	4851	4776	1202.610	1245.038	1221.087	1424.393	1321.214	1316.792
BLGT_RS01225	BLGT_01245	lcl|NZ_CP006741.1_cds_WP_074710034.1_243		glucose-6-phosphate dehydrogenase	-0.154555	0	1.11308	0.00881487647290061	9.86477160511054	0.00389192122459995	3450	3202	3139	3434	3591	3707	919.141	897.886	903.794	1015.017	978.041	1022.058
BLGT_RS02155	BLGT_02200	lcl|NZ_CP006741.1_cds_WP_038426289.1_424	brxC	BREX system P-loop protein BrxC	-0.155698	0	1.11396	0.0233126409522508	8.60857785340031	0.0112878382692932	1652	1409	1433	1523	1699	1708	440.122	395.103	412.596	450.166	462.738	470.913
BLGT_RS06800	BLGT_06995	lcl|NZ_CP006741.1_cds_WP_038426469.1_1351		hypothetical protein	-0.156024	0	1.11421	0.049302360432211	8.5135058639914	0.0267552324790186	1207	1064	1028	1053	1233	1336	321.566	298.361	295.986	311.244	335.819	368.349
BLGT_RS01175	BLGT_01195	lcl|NZ_CP006741.1_cds_WP_007056761.1_233		ABC transporter permease	-0.156306	0	1.11443	0.0440449096007988	7.87573571732873	0.0234612242394139	882	823	843	899	992	908	234.980	230.781	242.720	265.725	270.180	250.345
BLGT_RS01500	BLGT_01525	lcl|NZ_CP006741.1_cds_WP_007054759.1_295		inorganic diphosphatase	-0.157846	0	1.11562	0.025180685813783	10.2904396128799	0.0123382707095986	4324	3889	3800	3826	4640	4751	1151.991	1090.530	1094.112	1130.884	1263.746	1309.899
BLGT_RS09350	BLGT_09590	lcl|NZ_CP006741.1_cds_WP_007054177.1_1844		hypothetical protein	-0.158073	0	1.1158	0.0185480629221467	10.1750841171631	0.00880495505419084	3755	3352	3190	3503	3888	3921	1000.399	939.948	918.479	1035.412	1058.932	1081.060
BLGT_RS01770	BLGT_01815	lcl|NZ_CP006741.1_cds_WP_038426274.1_352		mechanosensitive ion channel	-0.160345	0	1.11755	0.016601402716553	8.58731348659151	0.00779338768200669	1271	1074	1114	1183	1310	1314	338.617	301.165	320.748	349.669	356.790	362.283
BLGT_RS07395	BLGT_07590	lcl|NZ_CP006741.1_cds_WP_012471753.1_1463		replication-associated recombination protein A	-0.160481	0	1.11766	0.040563550036691	7.39746396929935	0.0213717334229141	597	553	528	607	649	591	159.051	155.069	152.024	179.416	176.761	162.945
BLGT_RS04960	BLGT_05095	lcl|NZ_CP006741.1_cds_WP_007052226.1_991	pyrF	orotidine-5'-phosphate decarboxylase	-0.160932	0	1.11801	0.0130496243133554	9.01887255027626	0.00600227714729148	2113	2050	2142	2201	2368	2384	562.941	574.849	616.734	650.568	644.946	657.293
BLGT_RS02890	BLGT_02960	lcl|NZ_CP006741.1_cds_WP_038426330.1_577	ftsE	cell division ATP-binding protein FtsE	-0.161163	0	1.11819	0.00643264354095167	9.45029084851871	0.00274861639183973	2595	2593	2529	2716	2948	2845	691.354	727.114	728.161	802.791	802.914	784.395
BLGT_RS03820	BLGT_03905	lcl|NZ_CP006741.1_cds_WP_003835265.1_762		WhiB family transcriptional regulator	-0.162696	0	1.11938	0.0257471391977068	8.65722270494624	0.0126565231145735	1046	1135	1089	1127	1291	1196	278.673	318.270	313.550	333.117	351.616	329.749
BLGT_RS08900	BLGT_09120	lcl|NZ_CP006741.1_cds_WP_007053016.1_1763		ferredoxin family protein	-0.163401	0	1.11992	0.010923715793156	8.15074616896911	0.00492660733347817	1086	1029	1053	1099	1262	1138	289.330	288.546	303.184	324.841	343.717	313.758
BLGT_RS03030	BLGT_03105	lcl|NZ_CP006741.1_cds_WP_007058493.1_606	recQ	DNA helicase RecQ	-0.164437	0	1.12073	0.0272617512526657	7.72311385326657	0.0134815037157962	749	653	634	701	830	717	199.547	183.110	182.544	207.201	226.058	197.684
BLGT_RS06660	BLGT_06855	lcl|NZ_CP006741.1_cds_WP_007052552.1_1323		FtsQ-type POTRA domain-containing protein	-0.164737	0	1.12096	0.0232769405264832	8.6728240592779	0.0112337605491352	1529	1539	1546	1684	1856	1562	407.353	431.557	445.131	497.754	505.498	430.659
BLGT_RS01650	BLGT_01695	lcl|NZ_CP006741.1_cds_WP_007051483.1_329	atpB	F0F1 ATP synthase subunit A	-0.164815	0	1.12102	0.0090894934034271	9.76622730943331	0.00401795835904918	3119	2896	2909	3257	3427	3169	830.957	812.079	837.572	962.699	933.374	873.726
BLGT_RS01430	BLGT_01450	lcl|NZ_CP006741.1_cds_WP_038426263.1_281	gatB	Asp-tRNA(Asn)/Glu-tRNA(Gln) amidotransferase subunit GatB	-0.16657	0	1.12239	0.0123047183503224	10.5577329265657	0.00562075385128003	6229	6025	5982	6617	6852	6697	1659.516	1689.495	1722.363	1955.844	1866.204	1846.431
BLGT_RS08910	BLGT_09130	lcl|NZ_CP006741.1_cds_WP_038426554.1_1765		UDP-N-acetylmuramate dehydrogenase	-0.167443	0	1.12307	0.0121579730820882	8.416209342695	0.00553450407951751	1305	1157	1157	1213	1425	1368	347.675	324.439	333.128	358.537	388.112	377.172
BLGT_RS08265	BLGT_08460	lcl|NZ_CP006741.1_cds_WP_013410663.1_1639		hypothetical protein	-0.168048	0	1.12354	0.0440685629506661	6.97052021083575	0.0234970419947703	417	427	382	439	452	466	111.096	119.737	109.987	129.759	123.106	128.481
BLGT_RS06080	BLGT_06245	lcl|NZ_CP006741.1_cds_WP_007056777.1_1204		DUF3071 domain-containing protein	-0.170111	0	1.12514	0.00315905357662042	8.33087163913499	0.00125663090113194	1113	1008	1029	1108	1203	1181	296.523	282.657	296.274	327.501	327.648	325.614
BLGT_RS00535	BLGT_00535	lcl|NZ_CP006741.1_cds_WP_013410483.1_107		DUF881 domain-containing protein	-0.170196	0	1.12521	0.0101256897914712	9.89393635405804	0.00454535706129267	3498	3010	2913	3212	3683	3542	931.929	844.046	838.724	949.398	1003.098	976.565
BLGT_RS06285	BLGT_06455	lcl|NZ_CP006741.1_cds_WP_038426457.1_1244		HAD-IC family P-type ATPase	-0.170424	0	1.12539	0.000512157413486055	11.8854066492365	0.000172697968720271	13757	13135	13256	13994	15541	15026	3665.110	3683.239	3816.725	4136.327	4232.732	4142.821
BLGT_RS02515	BLGT_02570	lcl|NZ_CP006741.1_cds_WP_007051335.1_497		3-isopropylmalate dehydrogenase	-0.171752	0	1.12643	0.0416508296706082	9.76162415367241	0.0220982009896219	2555	2225	2046	2469	2497	2589	680.697	623.921	589.093	729.784	680.081	713.814
BLGT_RS04715	BLGT_04825	lcl|NZ_CP006741.1_cds_WP_007052164.1_937		branched-chain amino acid aminotransferase	-0.172079	0	1.12668	0.031679221086975	10.4431658973355	0.0162068091019245	4361	3888	3493	4169	4333	4502	1161.848	1090.250	1005.720	1232.267	1180.132	1241.247
BLGT_RS02485	BLGT_02540	lcl|NZ_CP006741.1_cds_WP_038426309.1_491		DUF4916 domain-containing protein	-0.173956	0	1.12815	0.0122635880406705	9.7771972310019	0.00559550434310886	2742	2463	2379	2616	2969	2843	730.518	690.660	684.972	773.234	808.634	783.844
BLGT_RS05570	BLGT_05710	lcl|NZ_CP006741.1_cds_WP_010080681.1_1108	trpE	anthranilate synthase component I	-0.174871	0	1.12886	0.00913067773377352	8.74442439765422	0.00404097433949935	1561	1558	1552	1761	1763	1671	415.878	436.885	446.859	520.514	480.169	460.712
BLGT_RS06240	BLGT_06410	lcl|NZ_CP006741.1_cds_WP_007052631.1_1235		Bax inhibitor-1/YccA family protein	-0.175176	0	1.1291	0.0369983329269326	11.4949634777744	0.019259406181143	8066	6738	6637	6902	7874	9057	2148.926	1889.430	1910.954	2040.083	2144.555	2497.107
BLGT_RS00090	#N/A	lcl|NZ_CP006741.1_cds_WP_038426213.1_17		sugar-binding protein	-0.175459	0	1.12932	0.00638823863706744	8.55972755064113	0.00272291098913992	1322	1179	1126	1268	1345	1419	352.204	330.608	324.203	374.794	366.323	391.233
BLGT_RS07495	BLGT_07690	lcl|NZ_CP006741.1_cds_WP_007053196.1_1484		ATP-dependent Clp protease ATP-binding subunit	-0.175465	0	1.12933	0.000693421041893389	12.0256277925106	0.000240030360655404	13985	12958	13132	14578	15452	14553	3725.853	3633.606	3781.022	4308.945	4208.492	4012.410
BLGT_RS04580	BLGT_04685	lcl|NZ_CP006741.1_cds_WP_007052139.1_910	aroC	chorismate synthase	-0.175492	0	1.12935	0.0249292215787561	7.81686826656212	0.0121887869468312	685	717	651	751	796	738	182.496	201.057	187.439	221.980	216.798	203.474
BLGT_RS02090	BLGT_02135	lcl|NZ_CP006741.1_cds_WP_007058292.1_414		ribonuclease PH	-0.175903	0	1.12967	0.00721256147545862	8.95240855792932	0.00310466950761311	1924	1728	1541	1856	1903	2009	512.588	484.556	443.691	548.594	518.299	553.902
BLGT_RS03280	BLGT_03360	lcl|NZ_CP006741.1_cds_WP_007051227.1_654		amino acid ABC transporter ATP-binding protein	-0.177425	0	1.13086	0.0093182043395162	8.15846638945196	0.00414851563060653	1102	896	912	1024	1094	1120	293.592	251.251	262.587	302.672	297.961	308.795
BLGT_RS04620	BLGT_04730	lcl|NZ_CP006741.1_cds_WP_007053376.1_918	sufC	Fe-S cluster assembly ATPase SufC	-0.182424	0	1.13479	0.00181949984758914	9.58303517027576	0.000694055790123571	2512	2489	2401	2573	2904	2808	669.241	697.951	691.306	760.524	790.931	774.194
BLGT_RS06505	BLGT_06690	lcl|NZ_CP006741.1_cds_WP_032682522.1_1291	smc	chromosome segregation protein SMC	-0.183723	0	1.13581	0.01912476670695	8.82668433501309	0.0091041256671602	1339	1353	1515	1602	1626	1487	356.733	379.400	436.205	473.517	442.856	409.981
BLGT_RS05430	BLGT_05570	lcl|NZ_CP006741.1_cds_WP_007052792.1_1080		transketolase	-0.184634	0	1.13653	0.00171611431198862	11.454292521624	0.000652810607616326	9354	8805	8181	8883	10180	10441	2492.072	2469.046	2355.509	2625.625	2772.615	2878.690
BLGT_RS08980	BLGT_09200	lcl|NZ_CP006741.1_cds_WP_080746385.1_1776		FHA domain-containing protein	-0.185437	0	1.13716	0.00162604907597106	9.35383571827351	0.000612552734098687	2177	2060	1980	2200	2334	2430	579.992	577.653	570.090	650.273	635.686	669.976
BLGT_RS04435	BLGT_04535	lcl|NZ_CP006741.1_cds_WP_003829169.1_880		inorganic phosphate transporter	-0.185923	0	1.13754	0.00592264786411403	7.93365901779432	0.0025119765703961	809	790	824	882	964	872	215.532	221.527	237.250	260.700	262.554	240.419
BLGT_RS01850	BLGT_01895	lcl|NZ_CP006741.1_cds_WP_007054791.1_366		laccase domain-containing protein	-0.186007	0	1.13761	0.0208744205463897	7.15830408709233	0.0100192819377034	603	539	585	643	642	650	160.650	151.143	168.436	190.057	174.855	179.212
BLGT_RS04995	BLGT_05135	lcl|NZ_CP006741.1_cds_WP_007052234.1_998		bifunctional ADP-dependent NAD(P)H-hydrate dehydratase/NAD(P)H-hydrate epimerase	-0.186088	0	1.13767	0.0012229055505592	9.02913876412114	0.000445864405156463	1857	1783	1688	1989	2042	1937	494.738	499.978	486.016	587.906	556.157	534.051
BLGT_RS09085	BLGT_09310	lcl|NZ_CP006741.1_cds_WP_007052981.1_1797		ATP-grasp domain-containing protein	-0.18688	0	1.1383	0.00511661731939595	11.2229258903396	0.00214315635875647	8255	8411	8405	8987	9837	9341	2199.279	2358.563	2420.004	2656.365	2679.196	2575.409
BLGT_RS06705	#N/A	lcl|NZ_CP006741.1_cds_WP_007052543.1_1332		hypothetical protein	-0.18795	0	1.13914	0.0235238315633032	7.82891767993156	0.0114148834930465	706	696	688	697	761	890	188.091	195.168	198.092	206.018	207.265	245.382
BLGT_RS04300	BLGT_04395	lcl|NZ_CP006741.1_cds_WP_008783010.1_852	proC	pyrroline-5-carboxylate reductase	-0.187994	0	1.13918	0.00502180197888555	8.48498644767977	0.00209285846433007	1346	1226	1105	1312	1402	1408	358.598	343.788	318.156	387.799	381.847	388.200
BLGT_RS00415	BLGT_00410	lcl|NZ_CP006741.1_cds_WP_007051743.1_81		ATP-binding protein	-0.189676	0	1.14051	0.0478631248397953	7.70639706602186	0.0258733224897945	699	590	507	587	677	751	186.226	165.444	145.978	173.505	184.387	207.058
BLGT_RS03235	BLGT_03315	lcl|NZ_CP006741.1_cds_WP_032737554.1_645	purK	5-(carboxyamino)imidazole ribonucleotide synthase	-0.190221	0	1.14094	0.00175888225352703	8.89163556793095	0.000670006253582743	1821	1724	1702	1946	2011	1939	485.147	483.434	490.047	575.196	547.714	534.602
BLGT_RS04615	BLGT_04725	lcl|NZ_CP006741.1_cds_WP_007052146.1_917	sufD	Fe-S cluster assembly protein SufD	-0.192242	0	1.14254	0.00215475955294258	9.93443688810356	0.000833294790231745	3137	3165	3107	3459	3544	3593	835.753	887.511	894.581	1022.406	965.240	990.627
BLGT_RS01330	BLGT_01350	lcl|NZ_CP006741.1_cds_WP_038426260.1_262		hypothetical protein	-0.192921	0	1.14308	0.0460478705126746	7.24258587568852	0.0246251783827001	450	429	435	474	537	470	119.888	120.298	125.247	140.104	146.257	129.584
BLGT_RS03975	BLGT_04055	lcl|NZ_CP006741.1_cds_WP_080746349.1_791	glgX	glycogen debranching protein GlgX	-0.193321	0	1.14339	0.00653998567368725	11.0308348366788	0.00280137426380808	7720	6757	6593	6869	8151	8723	2056.745	1894.758	1898.285	2030.329	2219.999	2405.020
BLGT_RS04200	BLGT_04295	lcl|NZ_CP006741.1_cds_WP_077385792.1_834		ATP-dependent Clp protease proteolytic subunit	-0.196059	0	1.14557	0.00196647882564648	9.24670697677861	0.000755301930398464	2012	1826	1889	2081	2275	2109	536.033	512.036	543.889	615.099	619.617	581.473
BLGT_RS01710	BLGT_01755	lcl|NZ_CP006741.1_cds_WP_011068441.1_341		tetratricopeptide repeat protein	-0.19626	0	1.14572	0.00192595681490738	9.2507543685116	0.000737708432264315	1906	1735	1651	1926	2074	1969	507.792	486.518	475.363	569.284	564.873	542.873
BLGT_RS09270	BLGT_09505	lcl|NZ_CP006741.1_cds_WP_007056294.1_1828		aminotransferase class I/II-fold pyridoxal phosphate-dependent enzyme	-0.198441	0	1.14746	0.0205831483811462	6.99343215711664	0.00986863278548108	499	462	472	468	567	587	132.942	129.551	135.900	138.331	154.428	161.842
BLGT_RS10035	#N/A	lcl|NZ_CP006741.1_cds_538		IS256 family transposase	-0.198728	0	1.14769	0.0431746424923066	6.64583455574427	0.022952167689535	364.614	376.897	330.485	345.348	448.147	420.609	97.140	105.687	95.155	102.077	122.057	115.966
BLGT_RS05470	BLGT_05610	lcl|NZ_CP006741.1_cds_WP_007052784.1_1088		triose-phosphate isomerase	-0.198927	0	1.14784	0.0121579730820882	8.93082444700113	0.00553320577026954	1685	1644	1773	1784	1916	2080	448.914	461.001	510.490	527.312	521.840	573.477
BLGT_RS07270	BLGT_07465	lcl|NZ_CP006741.1_cds_WP_007054010.1_1438		Mrp/NBP35 family ATP-binding protein	-0.200641	0	1.14921	0.0222882061427608	9.46773661146077	0.0107330982162715	2829	2614	2396	3017	3129	2713	753.696	733.002	689.867	891.761	852.211	748.002
BLGT_RS05090	BLGT_05230	lcl|NZ_CP006741.1_cds_WP_013410890.1_1016		two-component sensor histidine kinase	-0.201192	0	1.14965	0.00805719528964677	7.25503810431288	0.00352767612523523	567	497	523	590	620	587	151.059	139.366	150.584	174.391	168.863	161.842
BLGT_RS08095	BLGT_08285	lcl|NZ_CP006741.1_cds_WP_038426525.1_1605		membrane protein	-0.201502	0	1.1499	0.0214341293486649	7.12292989845268	0.0102992233751224	528	479	445	495	627	524	140.669	134.318	128.126	146.311	170.769	144.472
BLGT_RS09705	BLGT_09955	lcl|NZ_CP006741.1_cds_WP_038426592.1_1918		DUF4235 domain-containing protein	-0.202255	0	1.1505	0.002155292913623	7.77636699064231	0.000834636613020496	756	688	694	737	872	816	201.412	192.925	199.819	217.841	237.497	224.980
BLGT_RS00650	#N/A	lcl|NZ_CP006741.1_cds_132	msrB	peptide-methionine (R)-S-oxide reductase MsrB	-0.204264	0	1.1521	0.025696323583098	8.53272611509669	0.0126180050471271	1175	964	858	998	1098	1298	313.041	270.319	247.039	294.987	299.050	357.872
BLGT_RS00655	BLGT_00655	lcl|NZ_CP006741.1_cds_WP_032737416.1_133		flavin-nucleotide-binding protein	-0.204405	0	1.15221	0.0129064153310358	6.83718363764233	0.00592280703547532	389	363	351	403	430	419	103.637	101.790	101.061	119.118	117.114	115.523
BLGT_RS04170	BLGT_04265	lcl|NZ_CP006741.1_cds_WP_007055385.1_828	pflA	pyruvate formate lyase-activating protein	-0.20499	0	1.15268	0.0299127258055949	8.39305458358444	0.0150982040683667	1310	1217	1174	1286	1401	1516	349.007	341.264	338.023	380.114	381.575	417.977
BLGT_RS04975	BLGT_05110	lcl|NZ_CP006741.1_cds_WP_007052229.1_994	pyrE	orotate phosphoribosyltransferase	-0.205211	0	1.15286	0.00161871814492371	8.75581581902881	0.00060893822733168	1601	1578	1455	1747	1705	1806	426.535	442.493	418.930	516.376	464.372	497.933
BLGT_RS02160	BLGT_02205	lcl|NZ_CP006741.1_cds_WP_038426290.1_425	pglX	BREX-1 system adenine-specific DNA-methyltransferase PglX	-0.20523	0	1.15287	0.0054636077452321	8.56475149511535	0.00230864774060914	1661	1435	1348	1459	1759	1829	442.520	402.394	388.122	431.249	479.080	504.274
BLGT_RS07155	BLGT_07355	lcl|NZ_CP006741.1_cds_WP_038426481.1_1417		alpha/beta fold hydrolase	-0.205919	0	1.15342	0.0394620657506134	7.02309107155761	0.0207290197857542	347	324	272	334	377	360	92.447	90.854	78.315	98.723	102.679	99.256
BLGT_RS09305	BLGT_09545	lcl|NZ_CP006741.1_cds_WP_007053084.1_1834	leuC	3-isopropylmalate dehydratase large subunit	-0.206192	0	1.15364	0.0140037319079798	8.59756707493457	0.00647801718398646	1157	1051	932	1117	1162	1284	308.245	294.715	268.345	330.161	316.481	354.012
BLGT_RS06665	BLGT_06860	lcl|NZ_CP006741.1_cds_WP_007054402.1_1324	murC	UDP-N-acetylmuramate--L-alanine ligase	-0.206471	0	1.15386	0.000622025551588421	9.3575463915344	0.000212694722329234	2482	2489	2389	2740	2822	2806	661.249	697.951	687.851	809.885	768.597	773.643
BLGT_RS06510	BLGT_06695	lcl|NZ_CP006741.1_cds_WP_007058593.1_1292		dihydrofolate synthase	-0.208084	0	1.15515	0.00393910753283855	8.74956120642336	0.00160635892013542	1349	1223	1377	1426	1620	1455	359.398	342.946	396.472	421.495	441.222	401.158
BLGT_RS06600	BLGT_06795	lcl|NZ_CP006741.1_cds_WP_016462844.1_1311		LacI family transcriptional regulator	-0.208094	0	1.15516	0.0244047376759822	6.91603079584575	0.0118937736302864	333	370	377	372	445	415	88.717	103.753	108.547	109.955	121.200	114.420
BLGT_RS01670	BLGT_01715	lcl|NZ_CP006741.1_cds_WP_007051480.1_333		F0F1 ATP synthase subunit alpha	-0.20951	0	1.1563	0.00210617598236692	12.6769300253717	0.000811177367286732	25791	23121	21823	24196	26342	29978	6871.181	6483.454	6283.372	7151.820	7174.482	8265.240
BLGT_RS07945	BLGT_08135	lcl|NZ_CP006741.1_cds_WP_007053894.1_1575		citrate synthase	-0.211501	0	1.15789	0.0107161421067595	8.95440365524452	0.00482734536421463	1420	1334	1355	1543	1569	1574	378.313	374.072	390.137	456.078	427.331	433.968
BLGT_RS05485	BLGT_05625	lcl|NZ_CP006741.1_cds_WP_007052781.1_1091	rapZ	RNase adapter RapZ	-0.21204	0	1.15832	0.00126769477055135	8.18370624918415	0.000464497954844429	921	888	894	1032	1030	1022	245.371	249.008	257.404	305.037	280.530	281.776
BLGT_RS06870	BLGT_07060	lcl|NZ_CP006741.1_cds_WP_007053331.1_1359		oleate hydratase	-0.212349	0	1.15857	0.0298681821135464	6.8858124321862	0.0150599843428156	387	340	323	395	395	407	103.104	95.341	93.000	116.754	107.582	112.214
BLGT_RS01485	BLGT_01510	lcl|NZ_CP006741.1_cds_WP_012472021.1_292		response regulator transcription factor	-0.213117	0	1.15919	0.000378537689355502	9.36005202077417	0.000124251306885394	2334	2344	2301	2600	2835	2543	621.819	657.291	662.514	768.504	772.138	701.131
BLGT_RS00315	BLGT_00305	lcl|NZ_CP006741.1_cds_WP_007051765.1_63		DNA polymerase III subunit beta	-0.21448	0	1.16029	0.000311825450072304	9.34324967826791	0.00010054645703069	2505	2344	2174	2621	2669	2728	667.377	657.291	625.947	774.711	726.926	752.137
BLGT_RS02815	BLGT_02880	lcl|NZ_CP006741.1_cds_WP_038426325.1_561		fibronectin type III domain-containing protein	-0.215073	0	1.16076	0.00308169106758652	8.40602047661585	0.00122098613425978	1213	1084	1073	1267	1307	1276	323.165	303.969	308.943	374.498	355.973	351.806
BLGT_RS08525	BLGT_08725	lcl|NZ_CP006741.1_cds_WP_010081455.1_1687		alpha-D-glucose phosphate-specific phosphoglucomutase	-0.217777	0	1.16294	0.000136951894890465	11.9578481571835	0.0000407680825148117	15286	13973	13183	14796	16824	17004	4072.462	3918.226	3795.706	4373.381	4582.169	4688.176
BLGT_RS09005	BLGT_09225	lcl|NZ_CP006741.1_cds_WP_010081538.1_1781		polyribonucleotide nucleotidyltransferase	-0.217778	0	1.16294	0.000090459544234208	12.3727284753165	0.0000263085713473566	18247	18934	19192	20506	22370	21858	4861.325	5309.360	5525.843	6061.135	6092.672	6026.473
BLGT_RS00115	BLGT_00110	lcl|NZ_CP006741.1_cds_WP_007058271.1_22		DUF4032 domain-containing protein	-0.21804	0	1.16315	0.00152381258057591	9.50844574410916	0.000572433282376513	2953	2612	2518	2741	3181	3341	786.732	732.442	724.993	810.181	866.374	921.148
BLGT_RS06830	BLGT_07020	lcl|NZ_CP006741.1_cds_WP_007056517.1_1357		aldo/keto reductase	-0.219189	0	1.16408	0.00648045738196708	8.6137085117501	0.00277246121926094	1083	911	925	995	1141	1211	288.530	255.457	266.330	294.101	310.762	333.885
BLGT_RS01875	BLGT_01920	lcl|NZ_CP006741.1_cds_WP_038426277.1_371		3-deoxy-7-phosphoheptulonate synthase	-0.219199	0	1.16409	0.000929957153256897	8.87709585689598	0.000333177483780132	1502	1554	1436	1759	1757	1634	400.160	435.763	413.459	519.923	478.535	450.510
BLGT_RS07850	BLGT_08040	lcl|NZ_CP006741.1_cds_WP_007052482.1_1556	nrdD	anaerobic ribonucleoside-triphosphate reductase	-0.219448	0	1.16429	0.0351386312022292	11.5079476002384	0.0181802612437245	8797	7786	8479	10669	9455	8540	2343.677	2183.304	2441.310	3153.528	2575.155	2354.565
BLGT_RS01685	BLGT_01730	lcl|NZ_CP006741.1_cds_WP_007054766.1_336		F0F1 ATP synthase subunit epsilon	-0.220516	0	1.16515	0.000980802181539597	9.90776110259053	0.000352944093778475	3995	3945	3769	4095	4745	4621	1064.339	1106.234	1085.187	1210.394	1292.344	1274.057
BLGT_RS03240	BLGT_03320	lcl|NZ_CP006741.1_cds_WP_080714034.1_646		transcriptional repressor	-0.220564	0	1.16519	0.00964438986037649	7.23376062402941	0.00431406058559517	557	611	533	632	681	641	148.395	171.333	153.464	186.806	185.477	176.730
BLGT_RS07580	#N/A	lcl|NZ_CP006741.1_cds_1501		hypothetical protein	-0.221664	0	1.16608	0.0156480141632413	7.39154150177257	0.00730460513626544	667	597	636	720	734	728	177.701	167.407	183.120	212.817	199.912	200.717
BLGT_RS05490	BLGT_05630	lcl|NZ_CP006741.1_cds_WP_012471856.1_1092		shikimate 5-dehydrogenase	-0.22208	0	1.16641	0.000492412544728822	8.35073315133161	0.000165002306874357	1073	1020	1044	1242	1169	1191	285.866	286.022	300.593	367.109	318.388	328.371
BLGT_RS02495	BLGT_02550	lcl|NZ_CP006741.1_cds_WP_023658101.1_493	nudC	NAD(+) diphosphatase	-0.222266	0	1.16656	0.00362561663047763	9.89495596953337	0.00146132598646754	2756	2463	2315	2595	2961	3100	734.247	690.660	666.545	767.026	806.455	854.702
BLGT_RS07285	BLGT_07480	lcl|NZ_CP006741.1_cds_WP_074710167.1_1441		hypothetical protein	-0.223743	0	1.16776	0.000159263873145967	8.63240857422835	0.0000481651544709088	1474	1380	1342	1510	1734	1586	392.700	386.971	386.394	446.324	472.271	437.276
BLGT_RS05940	BLGT_06100	lcl|NZ_CP006741.1_cds_WP_007057623.1_1178		Fic family protein	-0.22474	0	1.16857	0.0290063660808848	6.52893749959609	0.0145337482312547	311	289	238	313	349	302	82.856	81.040	68.526	92.516	95.053	83.264
BLGT_RS01210	BLGT_01230	lcl|NZ_CP006741.1_cds_WP_007051573.1_240	gndA	NADP-dependent phosphogluconate dehydrogenase	-0.225125	0	1.16888	0.000258892708303369	11.2373985876425	0.0000826601587101379	9016	7898	7762	8795	9914	9695	2402.023	2214.710	2234.868	2599.614	2700.168	2673.010
BLGT_RS02780	BLGT_02845	lcl|NZ_CP006741.1_cds_WP_007051319.1_554		DNA-directed RNA polymerase subunit beta'	-0.227367	0	1.1707	0.00000153115820318799	12.6967353017398	3.194618801172e-7	24795	24736	24059	27760	29633	27539	6605.829	6936.322	6927.171	8205.262	8070.816	7592.783
BLGT_RS08385	BLGT_08580	lcl|NZ_CP006741.1_cds_WP_007053842.1_1660		DUF2530 domain-containing protein	-0.227507	0	1.17081	0.0157277661224635	6.51967994734724	0.00735840691082592	323	283	293	328	359	350	86.053	79.357	84.362	96.950	97.777	96.499
BLGT_RS06265	BLGT_06435	lcl|NZ_CP006741.1_cds_WP_038426454.1_1240		DUF262 domain-containing protein	-0.227622	0	1.1709	0.000830789892590978	9.77502288000523	0.000291958302612319	2653	2429	2471	2696	3042	2981	706.806	681.126	711.461	796.880	828.516	821.892
BLGT_RS02095	BLGT_02140	lcl|NZ_CP006741.1_cds_WP_015512414.1_415		non-canonical purine NTP pyrophosphatase	-0.229506	0	1.17243	0.000366771545285158	8.36140839892048	0.00012019594371305	1269	1068	1102	1309	1338	1320	338.084	299.482	317.293	386.912	364.416	363.937
BLGT_RS03845	BLGT_03930	lcl|NZ_CP006741.1_cds_WP_038426355.1_766		membrane protein	-0.229881	0	1.17274	0.000649515141962906	9.69843578089509	0.000223132694973403	2864	2881	2969	3160	3697	3237	763.021	807.873	854.847	934.028	1006.911	892.474
BLGT_RS04205	BLGT_04300	lcl|NZ_CP006741.1_cds_WP_007052059.1_835		ATP-dependent Clp protease proteolytic subunit	-0.232069	0	1.17452	0.000176037570749743	9.32882982720794	0.0000541654063845363	2099	2001	2017	2360	2345	2370	559.211	561.109	580.743	697.565	638.682	653.433
BLGT_RS01105	BLGT_01120	lcl|NZ_CP006741.1_cds_WP_038426253.1_223		DUF805 domain-containing protein	-0.232415	0	1.1748	0.00242605523673739	9.49114021271163	0.00095099320133436	2341	2017	1855	2231	2380	2566	623.684	565.595	534.100	659.436	648.215	707.472
BLGT_RS08515	BLGT_08715	lcl|NZ_CP006741.1_cds_WP_007055326.1_1685		PTS transporter subunit EIIC	-0.23414	0	1.17621	0.0062736916661152	7.3403687194141	0.00267078127830405	694	603	622	736	813	674	184.894	169.090	179.089	217.546	221.428	185.829
BLGT_RS07310	BLGT_07505	lcl|NZ_CP006741.1_cds_WP_007053236.1_1446		nitroreductase	-0.234461	0	1.17647	0.0000704041219636357	8.33771952668545	0.0000201048651761278	1063	963	948	1101	1180	1165	283.202	270.039	272.952	325.432	321.384	321.202
BLGT_RS03290	BLGT_03370	lcl|NZ_CP006741.1_cds_WP_007053658.1_656		amino acid ABC transporter substrate-binding protein	-0.234592	0	1.17657	0.000150301336170605	9.89097114446898	0.0000452171037689227	2779	2573	2581	3000	3189	3005	740.375	721.505	743.133	886.736	868.553	828.509
BLGT_RS07060	BLGT_07260	lcl|NZ_CP006741.1_cds_WP_038426476.1_1398		ATP-dependent helicase	-0.234739	0	1.17669	0.00395784075075879	7.76392860346599	0.00161608355207485	539	525	494	583	612	611	143.599	147.217	142.235	172.322	166.684	168.459
BLGT_RS08425	BLGT_08620	lcl|NZ_CP006741.1_cds_WP_038426536.1_1667		DUF4037 domain-containing protein	-0.236377	0	1.17803	0.00119820510211756	9.31510906128347	0.000436227463415824	2095	1845	1608	2075	2180	2168	558.145	517.364	462.982	613.326	593.743	597.740
BLGT_RS09200	BLGT_09430	lcl|NZ_CP006741.1_cds_WP_080543784.1_1814		Rne/Rng family ribonuclease	-0.237186	0	1.17869	0.000149051416859947	10.3578673895864	0.0000446054819686249	4420	4054	3917	4654	5068	4660	1177.567	1136.799	1127.800	1375.623	1380.316	1284.809
BLGT_RS00905	#N/A	lcl|NZ_CP006741.1_cds_182		CoF synthetase	-0.237595	0	1.17903	0.000221984507148442	8.54990655970693	0.000069706410042398	1297	1199	1112	1361	1426	1400	345.544	336.216	320.172	402.282	388.384	385.994
BLGT_RS01070	BLGT_01085	lcl|NZ_CP006741.1_cds_WP_032738732.1_216		formate--tetrahydrofolate ligase	-0.237918	0	1.17929	0.0000476484884092436	9.75440958771852	0.0000131296941190908	3033	2932	2883	3232	3635	3423	808.045	822.174	830.086	955.310	990.025	943.756
BLGT_RS03620	BLGT_03705	lcl|NZ_CP006741.1_cds_WP_007056342.1_724		putative ABC transporter permease	-0.239763	0	1.1808	0.000901449202814193	7.90132385581777	0.000321064099632452	805	794	829	893	1018	918	214.466	222.649	238.689	263.952	277.262	253.102
BLGT_RS02795	BLGT_02860	lcl|NZ_CP006741.1_cds_WP_007056411.1_557		serine/threonine-protein phosphatase	-0.239898	0	1.18091	0.000428535519293777	8.01826939547428	0.00014224308596158	881	735	734	834	958	941	234.714	206.104	211.336	246.513	260.920	259.443
BLGT_RS07575	BLGT_07770	lcl|NZ_CP006741.1_cds_WP_021975281.1_1500		VWA domain-containing protein	-0.240034	0	1.18102	0.00124453273659588	7.96359075939461	0.000454405261570572	936	914	987	1133	1115	1054	249.367	256.298	284.181	334.891	303.680	290.599
BLGT_RS03305	BLGT_03385	lcl|NZ_CP006741.1_cds_WP_008783579.1_659		adenosylhomocysteinase	-0.240618	0	1.1815	0.000508756991733811	7.72463711226903	0.000171178802881199	759	707	682	802	816	881	202.211	198.253	196.364	237.054	222.245	242.901
BLGT_RS07865	BLGT_08055	lcl|NZ_CP006741.1_cds_WP_011068818.1_1559		NAD(P)H-dependent oxidoreductase	-0.241516	0	1.18223	0.000976547976712796	8.12994907148668	0.000350898693423671	940	829	897	948	1047	1112	250.433	232.463	258.268	280.209	285.160	306.590
BLGT_RS06100	BLGT_06265	lcl|NZ_CP006741.1_cds_WP_011068048.1_1208		DEAD/DEAH box helicase	-0.241656	0	1.18235	0.0000832575561827756	7.96538359867502	0.0000240824016566616	882	837	826	940	1056	970	234.980	234.707	237.825	277.844	287.611	267.439
BLGT_RS02180	BLGT_02230	lcl|NZ_CP006741.1_cds_WP_038426294.1_430	brxL	BREX system Lon protease-like protein BrxL	-0.242244	0	1.18283	0.00146280032434212	8.03016679197573	0.000544889267286553	1116	1011	997	1164	1209	1265	297.322	283.499	287.061	344.053	329.282	348.773
BLGT_RS07465	BLGT_07655	lcl|NZ_CP006741.1_cds_WP_007053980.1_1478		DUF349 domain-containing protein	-0.243076	0	1.18351	0.0000883223711236532	10.4178020173307	0.0000255939431601735	4258	3916	3853	4319	4934	4778	1134.407	1098.102	1109.372	1276.604	1343.820	1317.343
BLGT_RS07065	BLGT_07265	lcl|NZ_CP006741.1_cds_WP_038426477.1_1399		phosphotransferase	-0.245066	0	1.18515	0.000175163264449684	9.14721428141106	0.0000538041007240073	1920	1843	1645	2045	2059	2202	511.522	516.803	473.635	604.458	560.787	607.114
BLGT_RS08240	BLGT_08430	lcl|NZ_CP006741.1_cds_WP_038426531.1_1634	folE	GTP cyclohydrolase I FolE	-0.246617	0	1.18642	0.00126769477055135	8.65579884830675	0.000464865943258028	1241	1274	1158	1221	1562	1521	330.624	357.248	333.416	360.901	425.425	419.355
BLGT_RS08540	BLGT_08740	lcl|NZ_CP006741.1_cds_WP_007055323.1_1691		FAD-dependent oxidoreductase	-0.247421	0	1.18708	0.00461707061429433	10.7514514341549	0.00190472407323101	4628	3832	3705	4187	4866	5160	1232.982	1074.547	1066.760	1237.588	1325.299	1422.665
BLGT_RS03850	BLGT_03935	lcl|NZ_CP006741.1_cds_WP_007053571.1_767		hypothetical protein	-0.249742	0	1.18899	0.000108303843231382	8.88570084312571	0.000031840645164969	1716	1612	1643	1866	2069	1892	457.173	452.027	473.060	551.550	563.511	521.644
BLGT_RS03670	BLGT_03760	lcl|NZ_CP006741.1_cds_WP_007057352.1_734		HAD family phosphatase	-0.249851	0	1.18908	0.0103483429437277	6.47876362997527	0.0046507568656479	312	282	300	324	368	356	83.122	79.077	86.377	95.767	100.228	98.153
BLGT_RS03640	BLGT_03730	lcl|NZ_CP006741.1_cds_WP_011068270.1_728		TlyA family rRNA (cytidine-2'-O)-methyltransferase	-0.249912	0	1.18913	0.00105357893367369	8.09618324509491	0.000380243187337449	882	910	907	1058	1121	986	234.980	255.177	261.147	312.722	305.314	271.850
BLGT_RS00430	BLGT_00425	lcl|NZ_CP006741.1_cds_WP_007056847.1_84		carbonic anhydrase	-0.250897	0	1.18995	0.000390472777669361	7.61779175881626	0.000128374611836502	712	624	623	735	761	799	189.689	174.978	179.377	217.250	207.265	220.292
BLGT_RS06215	BLGT_06385	lcl|NZ_CP006741.1_cds_WP_007052637.1_1230		cell filamentation protein Fic	-0.251309	0	1.19029	0.000498101799106042	7.66424168432681	0.000167171151754768	743	662	709	770	839	871	197.948	185.634	204.138	227.596	228.509	240.144
BLGT_RS05575	BLGT_05715	lcl|NZ_CP006741.1_cds_WP_032746977.1_1109	hisI	phosphoribosyl-AMP cyclohydrolase	-0.251517	0	1.19046	0.00519259497151632	6.26311320753722	0.00218045215611091	313	269	255	322	334	325	83.389	75.431	73.421	95.176	90.968	89.606
BLGT_RS07870	BLGT_08060	lcl|NZ_CP006741.1_cds_WP_080746376.1_1560		long-chain fatty acid--CoA ligase	-0.2524	0	1.19119	0.0000320696896165399	9.61846791663402	0.00000846979828823847	2983	2962	3036	3406	3662	3485	794.724	830.586	874.138	1006.741	997.379	960.850
BLGT_RS05450	#N/A	lcl|NZ_CP006741.1_cds_WP_080746421.1_1084		aminotransferase class I/II-fold pyridoxal phosphate-dependent enzyme	-0.252607	0	1.19136	0.000186881745554462	9.0515886366506	0.0000577974629296466	1508	1363	1373	1663	1667	1646	401.758	382.204	395.320	491.547	454.023	453.819
BLGT_RS07095	BLGT_07295	lcl|NZ_CP006741.1_cds_WP_011067949.1_1405		patatin family protein	-0.253103	0	1.19177	0.000152564699137621	8.01236906216037	0.000045978402479831	767	696	704	799	893	853	204.342	195.168	202.699	236.167	243.217	235.181
BLGT_RS07960	BLGT_08150	lcl|NZ_CP006741.1_cds_WP_080746377.1_1578		peptidase M13	-0.254449	0	1.19288	0.0000113204881742083	10.001982402305	0.00000277942438839889	3963	3687	3521	4091	4421	4613	1055.814	1033.887	1013.781	1209.212	1204.099	1271.851
BLGT_RS02330	BLGT_02385	lcl|NZ_CP006741.1_cds_WP_032735748.1_459		LacI family transcriptional regulator	-0.254786	0	1.19316	0.000057410069708381	8.52769604123676	0.0000160917582112006	1300	1174	1195	1430	1463	1417	346.343	329.206	344.070	422.677	398.461	390.681
BLGT_RS00285	BLGT_00280	lcl|NZ_CP006741.1_cds_WP_007051772.1_56		KH domain-containing protein	-0.254898	0	1.19325	0.0000517969825660779	8.77491645413078	0.0000144365667952873	1665	1579	1523	1784	1879	1940	443.586	442.774	438.509	527.312	511.763	534.878
BLGT_RS00520	BLGT_00520	lcl|NZ_CP006741.1_cds_WP_007051720.1_104		hypothetical protein	-0.255341	0	1.19362	0.0332748605275928	8.55871217749728	0.0171107818097632	1133	1255	1184	1066	1709	1456	301.851	351.920	340.902	315.087	465.462	401.434
BLGT_RS03570	BLGT_03655	lcl|NZ_CP006741.1_cds_WP_007051166.1_713		acetylornithine transaminase	-0.256047	0	1.1942	0.0238445465535348	8.17284889461155	0.0115956356527464	1310	965	943	1024	1241	1514	349.007	270.600	271.513	302.672	337.998	417.425
BLGT_RS02520	#N/A	lcl|NZ_CP006741.1_cds_WP_007055177.1_498		lipoate--protein ligase family protein	-0.257094	0	1.19507	0.00233808447287516	7.66025305015592	0.000911581933576196	617	549	548	578	711	731	164.380	153.947	157.783	170.844	193.647	201.544
BLGT_RS06280	BLGT_06450	lcl|NZ_CP006741.1_cds_WP_013410771.1_1243	acnA	aconitate hydratase AcnA	-0.257279	0	1.19522	0.000010760509468071	10.9863093376869	0.0000026305987319204	8150	7307	7199	8224	9324	9132	2171.305	2048.986	2072.767	2430.838	2539.476	2517.785
BLGT_RS05205	BLGT_05350	lcl|NZ_CP006741.1_cds_WP_075662142.1_1040		tryptophan synthase subunit alpha	-0.257388	0	1.19531	0.00388557602091768	7.45384278628017	0.00157838730881324	543	525	457	575	579	640	144.665	147.217	131.581	169.958	157.696	176.455
BLGT_RS03135	BLGT_03210	lcl|NZ_CP006741.1_cds_WP_158332786.1_626		IS3 family transposase	-0.257411	0	1.19533	0.00731767053167679	7.2476130424639	0.00316148041937564	616	593	591	769	724	624	164.113	166.286	170.163	227.300	197.188	172.043
BLGT_RS06060	BLGT_06225	lcl|NZ_CP006741.1_cds_WP_080746424.1_1200		IS3 family transposase	-0.257726	0	1.19559	0.0112856402682835	6.20911401115218	0.00511956600157645	239	229	217	264	292	251	63.674	64.215	62.480	78.033	79.529	69.203
BLGT_RS07950	BLGT_08140	lcl|NZ_CP006741.1_cds_WP_007052460.1_1576	map	type I methionyl aminopeptidase	-0.262557	0	1.1996	0.000211163973685848	10.552666820552	0.0000660860908163297	6140	5245	5114	6254	6439	6765	1635.805	1470.772	1472.445	1848.549	1753.720	1865.179
BLGT_RS10420	#N/A	lcl|NZ_CP006741.1_cds_WP_080746390.1_1832		CPBP family intramembrane metalloprotease	-0.26345	0	1.20035	0.00929405081986832	10.3599327323259	0.00413286559113217	3974	3368	3213	3456	4016	5004	1058.744	944.435	925.101	1021.520	1093.794	1379.654
BLGT_RS02260	BLGT_02315	lcl|NZ_CP006741.1_cds_WP_038426300.1_445	araA	L-arabinose isomerase	-0.263955	0	1.20077	0.00135669510376449	8.3469211753709	0.00050036173479196	1025	902	925	1020	1116	1238	273.078	252.933	266.330	301.490	303.953	341.329
BLGT_RS03930	BLGT_04010	lcl|NZ_CP006741.1_cds_WP_007051919.1_783	uvrB	excinuclease ABC subunit UvrB	-0.264248	0	1.20101	0.0000345929227109275	8.06102335245284	0.00000924057524469982	970	843	850	941	1107	1104	258.425	236.389	244.736	278.139	301.501	304.384
BLGT_RS04765	BLGT_04890	lcl|NZ_CP006741.1_cds_WP_007053353.1_949		LacI family DNA-binding transcriptional regulator	-0.26552	0	1.20207	0.000884605081981028	7.15487603935766	0.00031366660704596	492	446	438	541	579	509	131.078	125.065	126.111	159.908	157.696	140.336
BLGT_RS09325	BLGT_09565	lcl|NZ_CP006741.1_cds_WP_080746391.1_1838		NUDIX hydrolase	-0.265685	0	1.20221	0.0000328058125663702	8.72932928987965	0.00000869405886242583	1421	1341	1313	1519	1748	1563	378.580	376.035	378.045	448.984	476.084	430.935
BLGT_RS08195	BLGT_08385	lcl|NZ_CP006741.1_cds_WP_007052406.1_1625		ROK family transcriptional regulator	-0.266138	0	1.20258	0.00189169322547014	7.11485358647375	0.000723587608899538	483	449	436	516	573	532	128.680	125.906	125.535	152.519	156.062	146.678
BLGT_RS04820	BLGT_04950	lcl|NZ_CP006741.1_cds_WP_038426389.1_961		ATP-binding cassette domain-containing protein	-0.270147	0	1.20593	0.00133730314368268	8.24823038487586	0.000492505214665013	1097	913	874	1017	1158	1248	292.260	256.018	251.646	300.603	315.392	344.086
BLGT_RS04755	BLGT_04870	lcl|NZ_CP006741.1_cds_WP_007052173.1_945		MATE family efflux transporter	-0.271244	0	1.20685	0.00479421848651126	7.11017920524088	0.00198538236585767	453	376	361	479	478	455	120.687	105.436	103.941	141.582	130.188	125.448
BLGT_RS02015	BLGT_02065	lcl|NZ_CP006741.1_cds_WP_007055717.1_399		DUF177 domain-containing protein	-0.271319	0	1.20691	0.000109013091232544	7.82922754196899	0.0000321065953630094	764	686	709	770	891	908	203.543	192.364	204.138	227.596	242.672	250.345
BLGT_RS03880	BLGT_03960	lcl|NZ_CP006741.1_cds_WP_007051909.1_773		response regulator transcription factor	-0.271397	0	1.20698	0.0000154650577925041	9.69716906129201	0.00000390293081275525	3042	2846	2753	3459	3413	3389	810.443	798.058	792.656	1022.406	929.561	934.382
BLGT_RS03285	BLGT_03365	lcl|NZ_CP006741.1_cds_WP_011068302.1_655		amino acid ABC transporter permease	-0.271604	0	1.20715	0.00001959330389045	8.62107645377292	0.00000503768825002085	1304	1191	1119	1384	1448	1462	347.409	333.973	322.187	409.081	394.376	403.088
BLGT_RS01680	BLGT_01725	lcl|NZ_CP006741.1_cds_WP_007051478.1_335	atpD	F0F1 ATP synthase subunit beta	-0.271613	0	1.20716	0.0000178717200573132	12.6674344204937	0.0000045667988555305	27318	25435	24655	27139	31805	33218	7278.001	7132.332	7098.774	8021.707	8662.380	9158.541
BLGT_RS01665	BLGT_01710	lcl|NZ_CP006741.1_cds_WP_007054765.1_332		F0F1 ATP synthase subunit delta	-0.273405	0	1.20866	0.0000273030995336954	10.8877111754346	0.00000709190098530654	7203	6741	6490	7559	8190	8582	1919.007	1890.271	1868.629	2234.279	2230.621	2366.145
BLGT_RS08460	BLGT_08655	lcl|NZ_CP006741.1_cds_WP_007052336.1_1674	galE	UDP-glucose 4-epimerase GalE	-0.273576	0	1.2088	0.0000304585046742006	10.4384637535032	0.00000799174674802524	4288	3861	3751	4729	4751	4667	1142.400	1082.679	1080.004	1397.791	1293.978	1286.739
BLGT_RS06780	BLGT_06975	lcl|NZ_CP006741.1_cds_WP_007052524.1_1347	glnA	type I glutamate--ammonia ligase	-0.275095	0	1.21007	0.0266564234543306	9.44894429692896	0.0131596779645457	2226	2431	2787	3257	3229	2411	593.046	681.687	802.445	962.699	879.447	664.737
BLGT_RS09105	#N/A	lcl|NZ_CP006741.1_cds_WP_080746388.1_1801		polyketide synthase regulator	-0.275636	0	1.21053	0.000324313241424705	7.22545828593481	0.000105256563075668	492	428	433	522	558	533	131.078	120.017	124.671	154.292	151.976	146.954
BLGT_RS01025	BLGT_01040	lcl|NZ_CP006741.1_cds_WP_007051609.1_208	leuA	2-isopropylmalate synthase	-0.27646	0	1.21122	0.0000645228272698712	10.5463332563195	0.0000182893999321342	5050	4514	4297	5269	5529	5719	1345.410	1265.789	1237.211	1557.404	1505.873	1576.787
BLGT_RS08390	BLGT_08585	lcl|NZ_CP006741.1_cds_WP_022527841.1_1661		two-component sensor histidine kinase	-0.279498	0	1.21377	0.000567856425010245	7.17681610859003	0.000193274631483993	535	471	430	521	572	623	142.534	132.075	123.807	153.996	155.789	171.767
BLGT_RS00065	BLGT_00060	lcl|NZ_CP006741.1_cds_WP_077321573.1_11		nucleoside deaminase	-0.280405	0	1.21454	0.00110776112272051	7.54809195505722	0.000402132462357445	670	597	528	677	731	737	178.500	167.407	152.024	200.107	199.094	203.198
BLGT_RS08290	BLGT_08485	lcl|NZ_CP006741.1_cds_WP_014485370.1_1644	fucO	lactaldehyde reductase	-0.281209	0	1.21521	0.0000345307537930924	10.2712128031121	0.00000920577524726279	3860	3408	3130	3970	4264	4193	1028.373	955.651	901.203	1173.447	1161.339	1156.053
BLGT_RS03965	BLGT_04045	lcl|NZ_CP006741.1_cds_WP_074709723.1_789		Nif3-like dinuclear metal center hexameric protein	-0.2814	0	1.21537	0.0000043337154597382	8.38752342277239	9.9323826395475e-7	1107	995	977	1138	1284	1265	294.924	279.012	281.302	336.368	349.709	348.773
BLGT_RS01675	BLGT_01720	lcl|NZ_CP006741.1_cds_WP_007051479.1_334		F0F1 ATP synthase subunit gamma	-0.282951	0	1.21668	0.00000682689030617816	11.8608161585935	0.00000162219574714771	14574	13892	13317	14716	17336	18103	3882.773	3895.512	3834.288	4349.735	4721.616	4991.181
BLGT_RS03115	BLGT_03190	lcl|NZ_CP006741.1_cds_WP_007056412.1_623		P1 family peptidase	-0.283431	0	1.21709	0.0073155329627007	7.30787578037415	0.00315670257979551	621	589	635	826	774	610	165.445	165.164	182.832	244.148	210.806	168.183
BLGT_RS05745	BLGT_05900	lcl|NZ_CP006741.1_cds_WP_007057233.1_1142		hypothetical protein	-0.284803	0	1.21824	0.0179411858077296	6.31132315575055	0.00848850624622821	236	236	214	231	314	280	62.875	66.178	61.616	68.279	85.521	77.199
BLGT_RS05405	BLGT_05545	lcl|NZ_CP006741.1_cds_WP_080575027.1_1075		PAC2 family protein	-0.285261	0	1.21863	0.00025416503072616	7.87720363714715	0.0000810167774443239	512	524	502	575	625	648	136.406	146.937	144.538	169.958	170.224	178.660
BLGT_RS03655	BLGT_03745	lcl|NZ_CP006741.1_cds_WP_007051148.1_731		potassium transporter Trk	-0.285376	0	1.21873	0.0000213252010025104	7.81900093344627	0.00000551668793057567	816	729	685	878	927	870	217.397	204.422	197.228	259.518	252.477	239.868
BLGT_RS08000	BLGT_08185	lcl|NZ_CP006741.1_cds_WP_007052450.1_1586		oligoribonuclease	-0.2868	0	1.21993	0.0000299384231877309	8.39408906768157	0.00000780796600523014	1184	1136	1080	1298	1336	1451	315.439	318.550	310.958	383.661	363.872	400.055
BLGT_RS04210	BLGT_04305	lcl|NZ_CP006741.1_cds_WP_074709731.1_836	clpX	ATP-dependent Clp protease ATP-binding subunit ClpX	-0.287951	0	1.2209	0.00109047918623581	7.66834140311257	0.000394709800286619	694	612	630	787	784	755	184.894	171.613	181.392	232.620	213.529	208.161
BLGT_RS01215	BLGT_01235	lcl|NZ_CP006741.1_cds_WP_011068488.1_241		6-phosphogluconolactonase	-0.289331	0	1.22207	0.0000111914947508067	8.1748474482801	0.00000274185724927562	1096	913	891	1048	1228	1214	291.994	256.018	256.541	309.766	334.457	334.712
BLGT_RS02540	BLGT_02595	lcl|NZ_CP006741.1_cds_WP_038426312.1_502		quinone-dependent dihydroorotate dehydrogenase	-0.290043	0	1.22268	0.00000529091782564578	8.69688481942464	0.00000124049443225099	1268	1166	1083	1419	1415	1396	337.818	326.963	311.822	419.426	385.388	384.891
BLGT_RS06875	BLGT_07065	lcl|NZ_CP006741.1_cds_WP_011067974.1_1360		DUF4186 domain-containing protein	-0.290463	0	1.22303	0.00503403932251838	6.20243814854465	0.0021006107183533	247	246	233	259	330	287	65.805	68.982	67.086	76.555	89.878	79.129
BLGT_RS02895	BLGT_02965	lcl|NZ_CP006741.1_cds_WP_007051294.1_578		ABC transporter permease	-0.291466	0	1.22388	5.26071084125222e-7	9.11187948494898	1.04493571504325e-7	2012	1947	1877	2175	2541	2329	536.033	545.966	540.434	642.883	692.064	642.129
BLGT_RS06750	BLGT_06945	lcl|NZ_CP006741.1_cds_WP_007052533.1_1341		L-lactate dehydrogenase	-0.292433	0	1.2247	9.26267225754006e-7	11.842381546942	1.88429701404019e-7	12902	11441	10971	12932	14259	15389	3437.322	3208.217	3158.818	3822.422	3883.568	4242.904
BLGT_RS05000	BLGT_05140	lcl|NZ_CP006741.1_cds_WP_007052235.1_999		pyridoxal phosphate-dependent aminotransferase	-0.295067	0	1.22694	4.15695860335427e-7	8.54703799091244	8.08175829629993e-8	1229	1171	1193	1389	1478	1478	327.427	328.365	343.494	410.559	402.547	407.500
BLGT_RS03635	BLGT_03720	lcl|NZ_CP006741.1_cds_WP_007053603.1_727		HAD family hydrolase	-0.296469	0	1.22814	0.0000309719948692005	9.07603695139777	0.00000815911350611183	1856	1886	1879	2312	2355	2137	494.471	528.861	541.010	683.378	641.406	589.193
BLGT_RS05080	BLGT_05220	lcl|NZ_CP006741.1_cds_WP_077382961.1_1014		ATP-binding cassette domain-containing protein	-0.297068	0	1.22864	0.018003858182433	5.68370000072499	0.00852764410221669	175	128	136	168	184	179	46.623	35.893	39.158	49.657	50.114	49.352
BLGT_RS02855	BLGT_02920	lcl|NZ_CP006741.1_cds_WP_007053722.1_569	pepN	aminopeptidase N	-0.297321	0	1.22886	1.93180987300785e-7	11.3599980347831	3.48092189972963e-8	9900	10136	9909	11718	12761	11826	2637.536	2842.277	2853.042	3463.590	3475.574	3260.549
BLGT_RS05200	BLGT_05345	lcl|NZ_CP006741.1_cds_WP_011068116.1_1039		bifunctional indole-3-glycerol phosphate synthase/tryptophan synthase subunit beta	-0.297684	0	1.22917	0.00000441098056893482	8.8889459599704	0.00000101327056272686	1376	1338	1291	1623	1573	1650	366.591	375.194	371.710	479.724	428.421	454.922
BLGT_RS02680	BLGT_02745	lcl|NZ_CP006741.1_cds_WP_038426608.1_530		glycosyltransferase family 2 protein	-0.299888	0	1.23105	0.0068371363251116	6.36093721635574	0.0029358620152613	282	277	267	294	344	365	75.130	77.675	76.876	86.900	93.692	100.634
BLGT_RS02150	BLGT_02195	lcl|NZ_CP006741.1_cds_WP_032738769.1_423		DUF1788 domain-containing protein	-0.302496	0	1.23328	0.000184876083413879	6.9603708298984	0.0000569823544768806	480	398	376	488	528	506	127.881	111.605	108.260	144.242	143.806	139.509
BLGT_RS01075	BLGT_01090	lcl|NZ_CP006741.1_cds_WP_007055531.1_217		macrophage migration inhibitory factor	-0.302677	0	1.23343	0.0000656405303382726	8.18459476251473	0.0000186408039264115	939	890	843	963	1100	1186	250.166	249.569	242.720	284.642	299.595	326.992
BLGT_RS03140	BLGT_03220	lcl|NZ_CP006741.1_cds_WP_007056396.1_627		aminodeoxychorismate lyase	-0.303435	0	1.23408	0.00139638107192181	7.77945944550345	0.000517205423372514	844	782	798	1107	955	877	224.857	219.284	229.764	327.205	260.103	241.798
BLGT_RS02170	BLGT_02220	lcl|NZ_CP006741.1_cds_WP_038426292.1_428		ATP-binding protein	-0.303923	0	1.2345	0.00125809580632113	6.71695201264277	0.000460020279023636	475	381	385	445	536	528	126.548	106.838	110.851	131.532	145.984	145.575
BLGT_RS04165	BLGT_04260	lcl|NZ_CP006741.1_cds_WP_007052051.1_827	pflB	formate C-acetyltransferase	-0.304875	0	1.23531	0.0000390562484767544	12.7229484264503	0.0000105768765632517	23728	24354	23029	27323	29025	30278	6321.561	6829.204	6630.609	8076.094	7905.221	8347.953
BLGT_RS03045	BLGT_03120	lcl|NZ_CP006741.1_cds_WP_032684542.1_609		DUF2961 domain-containing protein	-0.306761	0	1.23693	2.59515668562875e-7	9.60162818027992	4.79926236383399e-8	3188	2800	2795	3336	3790	3576	849.340	785.159	804.748	986.050	1032.241	985.940
BLGT_RS08480	BLGT_08675	lcl|NZ_CP006741.1_cds_WP_007053829.1_1678		carbohydrate ABC transporter permease	-0.307702	0	1.23773	0.00811569269660384	6.64482531378244	0.00355756392179894	297	267	300	330	382	343	79.126	74.871	86.377	97.541	104.041	94.569
BLGT_RS08100	BLGT_08290	lcl|NZ_CP006741.1_cds_WP_007052429.1_1606		sugar O-acetyltransferase	-0.30886	0	1.23873	0.00786841369070639	5.48680257169614	0.00342014820591821	147	136	130	162	161	181	39.163	38.136	37.430	47.884	43.850	49.904
BLGT_RS00130	BLGT_00125	lcl|NZ_CP006741.1_cds_WP_007054630.1_25		class C sortase	-0.30957	0	1.23934	0.000193092387986635	7.06646706551201	0.0000598199811043948	442	407	387	475	521	513	117.757	114.129	111.427	140.400	141.899	141.439
BLGT_RS00060	BLGT_00055	lcl|NZ_CP006741.1_cds_WP_007056897.1_10		alpha-galactosidase	-0.312177	0	1.24158	0.00000524405131790541	9.22324364905071	0.00000122398036555959	2070	1940	1765	2256	2386	2415	551.485	544.003	508.186	666.825	649.849	665.840
BLGT_RS00590	BLGT_00590	lcl|NZ_CP006741.1_cds_WP_011068564.1_118		alpha/beta fold hydrolase	-0.312285	0	1.24167	1.3943148239502e-7	7.99409152845345	2.47568016686627e-8	920	865	798	1034	1089	1035	245.104	242.558	229.764	305.628	296.599	285.360
BLGT_RS04260	BLGT_04355	lcl|NZ_CP006741.1_cds_WP_007053429.1_844		YraN family protein	-0.313125	0	1.2424	0.0463646180829115	4.56295397548804	0.0248678510054815	91	68	65	97	84	93	24.244	19.068	18.715	28.671	22.878	25.641
BLGT_RS06020	BLGT_06180	lcl|NZ_CP006741.1_cds_WP_007054371.1_1192		magnesium transporter CorA family protein	-0.313341	0	1.24258	0.000011728577352695	9.2539270314773	0.00000289197797737684	1983	1975	2037	2569	2530	2240	528.306	553.818	586.502	759.341	689.068	617.591
BLGT_RS01395	BLGT_01415	lcl|NZ_CP006741.1_cds_WP_038426262.1_274		HAD-IC family P-type ATPase	-0.313419	0	1.24265	0.0000020948011417765	8.96130595661244	4.42579166413264e-7	1323	1212	1220	1559	1612	1423	352.471	339.862	351.268	460.807	439.043	392.336
BLGT_RS03330	BLGT_03410	lcl|NZ_CP006741.1_cds_WP_023658144.1_664		Na+/H+ antiporter	-0.313578	0	1.24279	0.0000746824583447161	7.2170953223164	0.0000214446468903426	545	449	433	539	615	592	145.198	125.906	124.671	159.317	167.501	163.220
BLGT_RS09625	BLGT_09875	lcl|NZ_CP006741.1_cds_WP_007052945.1_1902		ATPase AAA	-0.314353	0	1.24345	0.00343033846406001	6.27368209792291	0.00137719594816319	243	199	202	232	276	281	64.740	55.802	58.161	68.574	75.171	77.475
BLGT_RS02850	BLGT_02915	lcl|NZ_CP006741.1_cds_WP_007056431.1_568		ribonuclease J	-0.314375	0	1.24347	0.0000023081092983652	10.7513693170073	4.93726225045453e-7	6257	6628	6317	7507	8401	7663	1666.976	1858.584	1818.818	2218.908	2288.088	2112.767
BLGT_RS04460	BLGT_04565	lcl|NZ_CP006741.1_cds_WP_007052113.1_885		ABC transporter permease	-0.31519	0	1.24418	0.00321333332852834	6.08850075585689	0.00128330171919098	206	220	209	236	249	294	54.882	61.691	60.176	69.757	67.817	81.059
BLGT_RS07940	BLGT_08130	lcl|NZ_CP006741.1_cds_WP_038426519.1_1574	dapD	2,3,4,5-tetrahydropyridine-2,6-dicarboxylate N-succinyltransferase	-0.315966	0	1.24484	0.00000477963483701522	8.26209580933583	0.0000011055109027659	831	930	917	1034	1153	1105	221.393	260.785	264.027	305.628	314.030	304.660
BLGT_RS03980	BLGT_04060	lcl|NZ_CP006741.1_cds_WP_032737930.1_792		hypothetical protein	-0.317062	0	1.24579	0.00509533120539058	6.55748304589128	0.00213155583618552	314	297	331	312	416	432	83.655	83.283	95.303	92.221	113.301	119.107
BLGT_RS01990	BLGT_02040	lcl|NZ_CP006741.1_cds_WP_007054812.1_394		Arc family DNA-binding protein	-0.318724	0	1.24723	0.033131776288023	5.21754969835993	0.0170197480931625	132	102	88	134	139	122	35.167	28.602	25.337	39.608	37.858	33.637
BLGT_RS00965	BLGT_00975	lcl|NZ_CP006741.1_cds_WP_007051624.1_194		hypothetical protein	-0.318765	0	1.24726	0.00000404344055262877	7.7368638962139	9.13928344087324e-7	658	610	590	760	790	732	175.303	171.053	169.875	224.640	215.164	201.820
BLGT_RS01250	BLGT_01270	lcl|NZ_CP006741.1_cds_WP_007051566.1_247	ftsY	signal recognition particle-docking protein FtsY	-0.319242	0	1.24767	4.4812079510467e-7	8.55785993603265	8.7829787027891e-8	1317	1188	1130	1493	1523	1446	350.872	333.132	325.354	441.299	414.803	398.677
BLGT_RS03815	BLGT_03900	lcl|NZ_CP006741.1_cds_WP_080713834.1_761		PAS domain-containing sensor histidine kinase	-0.32092	0	1.24913	0.00000491336649780934	8.11363896097497	0.00000113903122183146	890	779	700	883	1046	985	237.112	218.443	201.547	260.996	284.888	271.575
BLGT_RS07640	BLGT_07835	lcl|NZ_CP006741.1_cds_WP_007053166.1_1513		proteasome accessory factor PafA2	-0.321233	0	1.2494	0.00000271870147704953	8.21064577752676	5.90150162562911e-7	786	842	770	993	994	965	209.404	236.109	221.702	293.510	270.725	266.060
BLGT_RS03075	BLGT_03150	lcl|NZ_CP006741.1_cds_WP_007051257.1_615		hypothetical protein	-0.321308	0	1.24946	0.00309069414613324	6.05094607588294	0.00122618160802863	215	185	191	251	247	229	57.280	51.877	54.994	74.190	67.273	63.138
BLGT_RS01340	BLGT_01360	lcl|NZ_CP006741.1_cds_WP_074710224.1_264		YggS family pyridoxal phosphate-dependent enzyme	-0.322335	0	1.25035	0.00000283167389979354	8.11034674918442	6.18996359258216e-7	856	792	791	1001	1027	975	228.054	222.088	227.748	295.874	279.713	268.817
BLGT_RS06570	BLGT_06755	lcl|NZ_CP006741.1_cds_WP_007058506.1_1305		ROK family transcriptional regulator	-0.323467	0	1.25133	0.00140773043026381	6.39768979135096	0.00052215080237393	212	213	198	259	261	248	56.481	59.728	57.009	76.555	71.086	68.376
BLGT_RS08520	BLGT_08720	lcl|NZ_CP006741.1_cds_WP_007055366.1_1686		sugar porter family MFS transporter	-0.323782	0	1.25161	1.76548356112928e-7	10.6446623521066	3.17191725155472e-8	6086	5584	5116	6293	7171	7228	1621.419	1565.832	1473.021	1860.076	1953.087	1992.833
BLGT_RS07995	BLGT_08180	lcl|NZ_CP006741.1_cds_WP_007053887.1_1585		AAA family ATPase	-0.323969	0	1.25177	2.21393238934665e-7	8.34870591388419	4.07092941982076e-8	1267	1138	1063	1328	1407	1538	337.551	319.111	306.064	392.528	383.209	424.042
BLGT_RS01660	BLGT_01705	lcl|NZ_CP006741.1_cds_WP_007051482.1_331		F0F1 ATP synthase subunit B	-0.324217	0	1.25198	0.0000021158461761997	10.0779063850141	4.48140233315215e-7	4137	3720	3530	4337	4636	5059	1102.170	1043.140	1016.373	1281.924	1262.657	1394.818
BLGT_RS09320	BLGT_09560	lcl|NZ_CP006741.1_cds_WP_007053089.1_1837		RNA degradosome polyphosphate kinase	-0.325961	0	1.2535	0.00000283167389979354	9.66476934547678	6.19148929617661e-7	2891	2649	2519	3009	3364	3579	770.214	742.817	725.281	889.396	916.216	986.767
BLGT_RS02190	BLGT_02240	lcl|NZ_CP006741.1_cds_WP_038426295.1_432		hypothetical protein	-0.327879	0	1.25517	0.00388505940444215	5.26770416836615	0.00157613052761879	147	135	124	163	158	181	39.163	37.856	35.703	48.179	43.033	49.904
BLGT_RS00135	BLGT_00130	lcl|NZ_CP006741.1_cds_WP_007054631.1_26		SpaH/EbpB family LPXTG-anchored major pilin	-0.328093	0	1.25535	0.0000413326797850616	9.13388412009748	0.0000112804679286944	1850	1578	1519	1933	1985	2188	492.873	442.493	437.357	571.353	540.633	603.254
BLGT_RS10015	#N/A	lcl|NZ_CP006741.1_cds_WP_007055191.1_531		glycosyltransferase family 2 protein	-0.328159	0	1.25541	0.000646891113889831	6.52600816322066	0.000221878880475384	327	285	293	326	386	408	87.119	79.918	84.362	96.359	105.131	112.490
BLGT_RS10700	BLGT_00120	lcl|NZ_CP006741.1_cds_WP_007051813.1_24		surface-anchored protein	-0.328348	0	1.25557	0.0412128922271886	4.96898173485515	0.0217789941537777	91	97	95	120	100	130	24.244	27.200	27.353	35.469	27.236	35.842
BLGT_RS04150	BLGT_04245	lcl|NZ_CP006741.1_cds_WP_007052048.1_824		amidohydrolase	-0.328501	0	1.25571	0.0000813021558527654	7.67602368279758	0.0000234311271082522	665	649	566	717	816	793	177.168	181.989	162.965	211.930	222.245	218.638
BLGT_RS04700	BLGT_04810	lcl|NZ_CP006741.1_cds_WP_007053365.1_933		NAD(P)(+) transhydrogenase (Re/Si-specific) subunit beta	-0.329584	0	1.25665	3.275822209727e-7	9.61668307418065	6.17408067388494e-8	2716	2472	2423	2852	3268	3307	723.591	693.184	697.641	842.990	890.069	911.774
BLGT_RS02905	BLGT_02975	lcl|NZ_CP006741.1_cds_WP_007051292.1_580	smpB	SsrA-binding protein SmpB	-0.330906	0	1.2578	0.00000100895278169724	8.42880601421408	2.06787477386841e-7	1071	990	993	1266	1324	1193	285.333	277.610	285.909	374.202	360.603	328.922
BLGT_RS10660	#N/A	lcl|NZ_CP006741.1_cds_WP_144314114.1_1281		hypothetical protein	-0.331337	0	1.25818	0.0282489739846197	4.77212182612779	0.0140649528005614	81	74	66	91	90	93	21.580	20.751	19.003	26.898	24.512	25.641
BLGT_RS08380	BLGT_08575	lcl|NZ_CP006741.1_cds_WP_007052351.1_1659		phosphoserine transaminase	-0.335128	0	1.26149	1.71137607851583e-7	8.81536979466317	3.06568949786818e-8	1526	1293	1311	1634	1759	1735	406.554	362.575	377.469	482.975	479.080	478.357
BLGT_RS06330	BLGT_06500	lcl|NZ_CP006741.1_cds_WP_007054457.1_1253		ABC transporter substrate-binding protein	-0.336488	0	1.26268	2.04046284609528e-7	12.3127080276635	3.73045630977377e-8	17502	17679	18435	23152	23088	20497	4662.844	4957.440	5307.885	6843.236	6288.226	5651.232
BLGT_RS00970	BLGT_00980	lcl|NZ_CP006741.1_cds_WP_038426252.1_195		TetR/AcrR family transcriptional regulator	-0.33765	0	1.2637	0.00364334336461648	5.94831597980424	0.00147039042007177	193	190	187	234	255	221	51.419	53.279	53.842	69.165	69.452	60.932
BLGT_RS04445	BLGT_04545	lcl|NZ_CP006741.1_cds_WP_007052109.1_882		response regulator transcription factor	-0.33821	0	1.26419	0.0018749570269654	6.14788664949981	0.000716198021364551	232	219	209	278	304	240	61.809	61.411	60.176	82.171	82.797	66.170
BLGT_RS02335	BLGT_02390	lcl|NZ_CP006741.1_cds_WP_032682606.1_460		cellulase family glycosylhydrolase	-0.338699	0	1.26462	0.0388820851183349	5.18445259867423	0.0203424186103828	72	71	87	91	107	89	19.182	19.909	25.049	26.898	29.142	24.538
BLGT_RS00145	BLGT_00140	lcl|NZ_CP006741.1_cds_WP_007051809.1_28	ugpC	sn-glycerol-3-phosphate ABC transporter ATP-binding protein UgpC	-0.341092	0	1.26672	7.52394837611338e-8	11.2647918266958	1.26059830537621e-8	8678	7764	7270	9319	10297	9946	2311.974	2177.135	2093.210	2754.497	2804.481	2742.213
BLGT_RS02255	BLGT_02310	lcl|NZ_CP006741.1_cds_WP_038426299.1_444		L-ribulose-5-phosphate 4-epimerase	-0.341859	0	1.26739	0.000857014073619448	7.35386896134785	0.000302077141860596	477	405	419	485	525	614	127.081	113.568	120.640	143.356	142.989	169.286
BLGT_RS05440	BLGT_05580	lcl|NZ_CP006741.1_cds_WP_022527625.1_1082	brnQ	branched-chain amino acid transport system II carrier protein	-0.343188	0	1.26856	1.27157751514349e-8	8.070995045652	1.87587831528018e-9	876	791	804	981	1102	1006	233.382	221.808	231.491	289.963	300.140	277.364
BLGT_RS07425	BLGT_07620	lcl|NZ_CP006741.1_cds_WP_038426500.1_1470		amino acid ABC transporter permease	-0.343856	0	1.26914	0.0297486100474917	7.46224973999273	0.0149840206561655	351	427	397	567	539	364	93.513	119.737	114.306	167.593	146.802	100.359
BLGT_RS00435	BLGT_00430	lcl|NZ_CP006741.1_cds_WP_007056578.1_85	ahpC	peroxiredoxin	-0.344046	0	1.26931	1.23187984925041e-7	10.9414786510913	2.14832576449888e-8	6784	6020	5636	7406	7448	8154	1807.378	1688.093	1622.741	2189.055	2028.530	2248.141
BLGT_RS03205	BLGT_03285	lcl|NZ_CP006741.1_cds_WP_007051244.1_639		ABC transporter ATP-binding protein	-0.344796	0	1.26997	0.00283431207972207	6.60447510659892	0.00112147964798276	215	233	248	292	297	283	57.280	65.336	71.405	86.309	80.891	78.026
BLGT_RS07780	BLGT_07975	lcl|NZ_CP006741.1_cds_WP_038426512.1_1541		LacI family DNA-binding transcriptional regulator	-0.344988	0	1.27014	0.0000580599480548129	7.61915108164162	0.0000163045059605981	551	492	463	640	612	629	146.796	137.964	133.309	189.170	166.684	173.422
BLGT_RS01715	BLGT_01760	lcl|NZ_CP006741.1_cds_WP_007054770.1_342		CYTH domain-containing protein	-0.345979	0	1.27101	0.0000036387784894499	8.40238202340275	8.16712137252717e-7	1023	872	816	1040	1119	1231	272.545	244.521	234.946	307.402	304.770	339.399
BLGT_RS04545	BLGT_04650	lcl|NZ_CP006741.1_cds_WP_080746353.1_903		histidine phosphatase family protein	-0.346107	0	1.27113	1.6203514658927e-7	7.60638844779019	2.89409455710025e-8	618	545	539	676	741	714	164.646	152.826	155.191	199.811	201.818	196.857
BLGT_RS07955	BLGT_08145	lcl|NZ_CP006741.1_cds_WP_007052459.1_1577		hypothetical protein	-0.347008	0	1.27192	0.013481279994382	6.98042975765247	0.00620792345368274	228	163	203	223	242	279	60.743	45.707	58.449	65.914	65.911	76.923
BLGT_RS09525	BLGT_09780	lcl|NZ_CP006741.1_cds_WP_012472105.1_1880		glycoside hydrolase family 27 protein	-0.349089	0	1.27376	0.00034114609315546	6.78396301138551	0.000111438660567115	355	307	276	342	418	417	94.578	86.087	79.467	101.088	113.846	114.971
BLGT_RS04895	BLGT_05030	lcl|NZ_CP006741.1_cds_WP_007054210.1_978		aldo/keto reductase	-0.349643	0	1.27425	0.000142863096698629	6.86240566854836	0.0000426030098690327	360	389	350	488	461	430	95.910	109.081	100.774	144.242	125.558	118.555
BLGT_RS03190	BLGT_03270	lcl|NZ_CP006741.1_cds_WP_075662350.1_637		MurR/RpiR family transcriptional regulator	-0.349726	0	1.27432	0.0287987360062309	4.4600119501256	0.0143993680031154	67	78	65	68	101	95	17.850	21.872	18.715	20.099	27.508	26.192
BLGT_RS07860	BLGT_08050	lcl|NZ_CP006741.1_cds_WP_007055943.1_1558		exodeoxyribonuclease VII small subunit	-0.355252	0	1.27921	0.000876692521287721	6.85270326625881	0.000310304359249014	402	364	326	400	462	514	107.100	102.071	93.863	118.231	125.830	141.715
BLGT_RS07550	BLGT_07745	lcl|NZ_CP006741.1_cds_WP_007058133.1_1495		uracil-DNA glycosylase	-0.357008	0	1.28077	7.52479834480579e-8	7.46931940383025	1.2647053066349e-8	631	578	557	720	786	722	168.110	162.079	160.374	212.817	214.074	199.063
BLGT_RS00100	BLGT_00095	lcl|NZ_CP006741.1_cds_WP_080746331.1_19		alpha/beta hydrolase	-0.357591	0	1.28129	6.54357742889041e-8	8.20650006569664	1.06876132927082e-8	1023	977	868	1112	1250	1258	272.545	273.965	249.918	328.683	340.449	346.843
BLGT_RS02790	BLGT_02855	lcl|NZ_CP006741.1_cds_WP_007056453.1_556		hypothetical protein	-0.359095	0	1.28262	0.0000678084305961078	7.26795209458052	0.0000192921773034237	512	473	434	534	599	660	136.406	132.636	124.959	157.839	163.143	181.969
BLGT_RS07720	BLGT_07915	lcl|NZ_CP006741.1_cds_WP_011068829.1_1529		LacI family DNA-binding transcriptional regulator	-0.359819	0	1.28326	0.000810846129909904	6.31896884149192	0.000283240771406884	248	201	233	263	323	277	66.072	56.363	67.086	77.737	87.972	76.372
BLGT_RS03410	BLGT_03495	lcl|NZ_CP006741.1_cds_WP_038426347.1_680		LysR family transcriptional regulator	-0.360384	0	1.28377	0.000121841020422195	7.17303034749141	0.0000361414618006828	433	366	413	446	547	542	115.359	102.632	118.913	131.828	148.980	149.435
BLGT_RS02785	BLGT_02850	lcl|NZ_CP006741.1_cds_WP_007051318.1_555		FHA domain-containing protein	-0.361157	0	1.28446	0.00000517090167998139	7.63430552914757	0.00000120418258300936	606	571	563	645	746	813	161.449	160.116	162.101	190.648	203.180	224.152
BLGT_RS10045	BLGT_03010	lcl|NZ_CP006741.1_cds_WP_100969274.1_587		helix-turn-helix transcriptional regulator	-0.361226	0	1.28452	0.0290362570637833	4.60190450608917	0.0145640235641316	79	88	83	89	113	115	21.047	24.676	23.898	26.306	30.777	31.707
BLGT_RS06560	BLGT_06745	lcl|NZ_CP006741.1_cds_WP_007058505.1_1303		ROK family transcriptional regulator	-0.361327	0	1.28461	1.30205154969083e-7	8.31134499825302	2.29814156557655e-8	869	752	767	944	1015	1062	231.517	210.871	220.838	279.026	276.444	292.804
BLGT_RS00420	BLGT_00415	lcl|NZ_CP006741.1_cds_WP_007051742.1_82		DNA starvation/stationary phase protection protein	-0.364001	0	1.28699	5.22681363142917e-8	11.5488880581154	8.31663707424452e-9	6820	5866	5604	7137	7625	8391	1816.969	1644.909	1613.528	2109.544	2076.738	2313.484
BLGT_RS04980	BLGT_05120	lcl|NZ_CP006741.1_cds_WP_038426400.1_995		DUF2974 domain-containing protein	-0.364202	0	1.28717	0.0000685102011401722	6.61145970685008	0.0000195279340446961	317	279	268	335	406	355	84.454	78.236	77.164	99.019	110.578	97.877
BLGT_RS04265	BLGT_04360	lcl|NZ_CP006741.1_cds_WP_038426364.1_845		pyridoxamine kinase	-0.364625	0	1.28755	6.90391390884003e-7	8.66325592320587	1.37860030108028e-7	1267	1213	1115	1628	1492	1429	337.551	340.142	321.036	481.202	406.360	393.990
BLGT_RS00440	BLGT_00435	lcl|NZ_CP006741.1_cds_WP_038426227.1_86		FAD-dependent oxidoreductase	-0.364685	0	1.2876	0.00000373011123334198	10.8356794471402	8.41142048403776e-7	6104	5709	5137	6811	7223	7441	1626.214	1600.884	1479.067	2013.186	1967.249	2051.559
BLGT_RS02470	BLGT_02525	lcl|NZ_CP006741.1_cds_WP_038426308.1_488		transposase	-0.365807	0	1.2886	0.0161773293943695	4.69545584086369	0.00758578670231236	78	73	60	82	102	84	20.781	20.470	17.275	24.237	27.781	23.160
BLGT_RS09075	BLGT_09300	lcl|NZ_CP006741.1_cds_WP_038426563.1_1795		type I polyketide synthase	-0.372201	0	1.29433	0.00000299856381956013	13.6969214535124	6.59014165546933e-7	46641	46379	44245	56968	61798	56371	12425.992	13005.324	12739.211	16838.521	16831.244	15542.059
BLGT_RS03065	BLGT_03140	lcl|NZ_CP006741.1_cds_WP_077384174.1_613		deoxyguanosinetriphosphate triphosphohydrolase	-0.373124	0	1.29515	2.98208830560392e-9	8.56389606606857	4.03791725258276e-10	1237	1186	1241	1500	1604	1575	329.559	332.571	357.314	443.368	436.864	434.244
BLGT_RS00205	BLGT_00200	lcl|NZ_CP006741.1_cds_WP_074709989.1_41		serine/threonine protein kinase	-0.373201	0	1.29522	3.02322043476908e-9	8.64539409335414	4.10954094926461e-10	1283	1286	1199	1563	1703	1544	341.814	360.612	345.221	461.989	463.827	425.697
BLGT_RS02675	BLGT_02740	lcl|NZ_CP006741.1_cds_WP_038426320.1_529		glycosyltransferase	-0.373281	0	1.29529	0.000046213970498439	6.8046746815344	0.0000126857105530489	375	394	341	420	493	505	99.907	110.483	98.182	124.143	134.273	139.234
BLGT_RS00775	BLGT_00780	lcl|NZ_CP006741.1_cds_WP_007051660.1_155		LacI family transcriptional regulator	-0.373346	0	1.29535	2.90093577136858e-9	7.87078877359172	3.91274793187753e-10	801	720	689	871	1027	923	213.401	201.898	198.380	257.449	279.713	254.480
BLGT_RS08295	BLGT_08490	lcl|NZ_CP006741.1_cds_WP_007055349.1_1645		methyltransferase domain-containing protein	-0.375966	0	1.29771	2.32533347651377e-8	8.94756982956329	3.54068163705205e-9	1459	1279	1188	1643	1700	1667	388.704	358.650	342.054	485.636	463.010	459.609
BLGT_RS03360	BLGT_03445	lcl|NZ_CP006741.1_cds_WP_011068297.1_670	purT	formate-dependent phosphoribosylglycinamide formyltransferase	-0.376757	0	1.29842	9.02380260256661e-7	8.0753441232678	1.83043414224876e-7	652	569	596	707	838	781	173.704	159.556	171.603	208.974	228.237	215.330
BLGT_RS09050	BLGT_09275	lcl|NZ_CP006741.1_cds_WP_038426561.1_1791		VWA domain-containing protein	-0.378515	0	1.3	0.033025181380466	4.75547661161449	0.016947590444981	51	65	58	81	75	67	13.587	18.227	16.700	23.942	20.427	18.473
BLGT_RS09875	#N/A	lcl|NZ_CP006741.1_cds_WP_080558432.1_131		hypothetical protein	-0.379469	0	1.30086	0.0394553650098805	7.46002332220185	0.0207047120915916	522	388	380	377	540	737	139.070	108.801	109.411	111.433	147.074	203.198
BLGT_RS09380	#N/A	lcl|NZ_CP006741.1_cds_WP_080746394.1_1850		DUF4854 domain-containing protein	-0.38005	0	1.30139	3.71679612339531e-7	7.14072527439453	7.12810215445676e-8	429	433	396	529	557	527	114.293	121.419	114.018	156.361	151.704	145.299
BLGT_RS04310	BLGT_04405	lcl|NZ_CP006741.1_cds_WP_032682880.1_854		site-specific integrase	-0.382692	0	1.30377	4.02351884840485e-7	7.2439183684924	7.75873497637606e-8	563	517	527	649	721	695	149.993	144.974	151.736	191.831	196.371	191.619
BLGT_RS00585	BLGT_00585	lcl|NZ_CP006741.1_cds_WP_038426235.1_117		prolyl oligopeptidase family serine peptidase	-0.384185	0	1.30512	2.22478489951995e-9	9.98618529343946	2.91871148567159e-10	4157	3910	3820	5052	5205	5017	1107.499	1096.419	1099.871	1493.263	1417.629	1383.238
BLGT_RS03585	BLGT_03670	lcl|NZ_CP006741.1_cds_WP_007053609.1_716		argininosuccinate synthase	-0.386118	0	1.30687	0.000912031337633348	9.32542988608484	0.000325794123769974	3245	2455	2124	2647	3507	3899	864.526	688.417	611.551	782.397	955.163	1074.994
BLGT_RS08570	BLGT_08780	lcl|NZ_CP006741.1_cds_WP_007053815.1_1699		tRNA pseudouridine(55) synthase TruB	-0.386398	0	1.30713	1.28234434515021e-9	8.11864218127435	1.61475394357693e-10	916	829	828	1078	1130	1104	244.039	232.463	238.401	318.634	307.766	304.384
BLGT_RS02900	BLGT_02970	lcl|NZ_CP006741.1_cds_WP_038426331.1_579		CHAP domain-containing protein	-0.386849	0	1.30753	1.276606445032e-9	10.6811302393748	1.60080260230567e-10	4741	4719	4662	5973	6393	5840	1263.087	1323.274	1342.303	1765.491	1741.191	1610.147
BLGT_RS00820	BLGT_00825	lcl|NZ_CP006741.1_cds_WP_038426247.1_165		LacI family transcriptional regulator	-0.388693	0	1.30921	0.00000767668272166184	7.57039755012212	0.0000018362560356346	515	466	525	599	674	672	137.205	130.673	151.160	177.052	183.570	185.277
BLGT_RS00140	BLGT_00135	lcl|NZ_CP006741.1_cds_WP_038426214.1_27		LPXTG cell wall anchor domain-containing protein	-0.389059	0	1.30954	5.71575952085059e-10	8.97844995973388	6.80590965074938e-11	1543	1406	1405	1831	1977	1808	411.083	394.262	404.534	541.204	538.454	498.484
BLGT_RS10565	#N/A	lcl|NZ_CP006741.1_cds_533		ATP-binding protein	-0.38959	0	1.31002	0.00437203671654383	5.03137571908588	0.00179903091444717	107.862	89.6499	117.872	131.821	152.636	123	28.736	25.139	33.938	38.963	41.572	33.912
BLGT_RS00450	BLGT_00450	lcl|NZ_CP006741.1_cds_WP_007051734.1_89		LacI family transcriptional regulator	-0.389856	0	1.31026	0.00000296884924696899	6.74207583817406	6.50706684267175e-7	370	315	348	448	456	429	98.575	88.330	100.198	132.419	124.196	118.280
BLGT_RS06545	BLGT_06730	lcl|NZ_CP006741.1_cds_WP_007057390.1_1300		peptide ABC transporter substrate-binding protein	-0.389955	0	1.31035	0.00409602470438728	10.4550122787133	0.00167682360132187	3080	3631	3840	5271	4828	3540	820.567	1018.183	1105.629	1557.995	1314.949	976.014
BLGT_RS01760	BLGT_01805	lcl|NZ_CP006741.1_cds_WP_038426273.1_350		ABC transporter ATP-binding protein	-0.390092	0	1.31048	0.0183765576882797	4.53565063472393	0.00871385770255625	74	100	79	113	117	97	19.715	28.041	22.746	33.400	31.866	26.744
BLGT_RS02185	BLGT_02235	lcl|NZ_CP006741.1_cds_WP_032745981.1_431		hypothetical protein	-0.390457	0	1.31081	0.0000459151635557143	6.84695147426756	0.0000125794968645793	440	414	400	513	531	575	117.224	116.091	115.170	151.632	144.623	158.533
BLGT_RS03160	BLGT_03240	lcl|NZ_CP006741.1_cds_WP_032684547.1_631		ATP-grasp domain-containing protein	-0.390531	0	1.31088	0.000567856425010245	6.56228800568101	0.000193168740075864	348	326	321	474	452	357	92.713	91.415	92.424	140.104	123.106	98.429
BLGT_RS03985	BLGT_04065	lcl|NZ_CP006741.1_trna_27		tRNA-Pro	-0.391296	0	1.31157	0.00359906268263791	4.90033675683924	0.00144872702293749	104	101	92	109	127	148	27.707	28.322	26.489	32.218	34.590	40.805
BLGT_RS00335	BLGT_00325	lcl|NZ_CP006741.1_cds_WP_007051761.1_67	gyrA	DNA gyrase subunit A	-0.392138	0	1.31234	1.80583441095058e-12	10.5188618175956	1.63647796988145e-13	5432	4973	4893	6429	6853	6486	1447.181	1394.499	1408.814	1900.275	1866.477	1788.256
BLGT_RS09260	BLGT_09495	lcl|NZ_CP006741.1_cds_WP_007053077.1_1826		MFS transporter	-0.392419	0	1.31259	0.00232498490003357	5.33224003993761	0.00090524965285817	135	123	102	156	135	174	35.966	34.491	29.368	46.110	36.768	47.974
BLGT_RS08905	BLGT_09125	lcl|NZ_CP006741.1_cds_WP_038426553.1_1764		amino acid permease	-0.394316	0	1.31432	9.98058277363718e-8	8.02326366895853	1.71733338505897e-8	842	835	737	1016	1142	968	224.324	234.146	212.200	300.308	311.034	266.887
BLGT_RS06035	BLGT_06195	lcl|NZ_CP006741.1_cds_WP_011068054.1_1195		pyridoxamine 5'-phosphate oxidase family protein	-0.395081	0	1.31502	3.24803533550431e-10	10.1443546725227	3.66216839724933e-11	3164	2768	2718	3682	3723	3781	842.946	776.186	782.578	1088.320	1013.993	1042.460
BLGT_RS07645	BLGT_07840	lcl|NZ_CP006741.1_cds_WP_038426505.1_1514	arc	proteasome ATPase	-0.395476	0	1.31538	2.19857908231144e-9	8.98381357062623	2.86116455917243e-10	1425	1430	1342	1769	1870	1801	379.645	400.992	386.394	522.879	509.311	496.554
BLGT_RS05075	BLGT_05215	lcl|NZ_CP006741.1_cds_WP_012577746.1_1013		hypothetical protein	-0.396073	0	1.31592	0.0000114746688788254	6.42328365713304	0.00000282332474521152	272	261	238	307	361	332	72.466	73.188	68.526	90.743	98.322	91.536
BLGT_RS03380	BLGT_03465	lcl|NZ_CP006741.1_cds_WP_007056371.1_673		bile acid:sodium symporter family protein	-0.39696	0	1.31673	0.0000166638222357565	9.12277006939393	0.0000042254892807696	1542	1291	1214	1763	1696	1772	410.816	362.015	349.540	521.105	461.921	488.558
BLGT_RS08580	BLGT_08790	lcl|NZ_CP006741.1_cds_WP_007055370.1_1701	infB	translation initiation factor IF-2	-0.397778	0	1.31748	5.38406225965836e-15	12.0652184273207	3.34730951864956e-16	14276	14036	14231	17159	19434	18732	3803.380	3935.892	4097.451	5071.833	5293.026	5164.603
BLGT_RS09670	BLGT_09920	lcl|NZ_CP006741.1_cds_WP_038426590.1_1911		arabinosidase	-0.400085	0	1.31959	7.82231073816186e-7	8.82841670552808	1.57847471692097e-7	839	815	782	1018	1109	1041	223.525	228.537	225.157	300.899	302.046	287.014
BLGT_RS05070	BLGT_05210	lcl|NZ_CP006741.1_cds_WP_013410893.1_1012		DUF2089 family protein	-0.400182	0	1.31967	0.00756424034890817	4.67955824392817	0.00327199226894289	76	77	73	97	106	91	20.248	21.592	21.018	28.671	28.870	25.090
BLGT_RS02735	BLGT_02800	lcl|NZ_CP006741.1_cds_WP_038426322.1_545		hypothetical protein	-0.400456	0	1.31993	0.00389939234490281	4.71884912418925	0.00158810868419909	78	93	78	103	113	108	20.781	26.079	22.458	30.445	30.777	29.777
BLGT_RS06535	BLGT_06720	lcl|NZ_CP006741.1_cds_WP_007052567.1_1298		ABC transporter permease	-0.402224	0	1.32154	0.00169946099984661	7.84712097520861	0.00064468488929903	497	611	542	800	787	563	132.410	171.333	156.055	236.463	214.347	155.225
BLGT_RS09700	BLGT_09950	lcl|NZ_CP006741.1_cds_WP_011068634.1_1917		histidine phosphatase family protein	-0.404056	0	1.32322	4.58981861088159e-9	7.77115601066969	6.32572165528738e-10	628	618	567	744	869	752	167.310	173.296	163.253	219.910	236.680	207.334
BLGT_RS03945	BLGT_04025	lcl|NZ_CP006741.1_cds_WP_011068238.1_786		NUDIX hydrolase	-0.405167	0	1.32424	0.00000499838900855395	8.45589081035737	0.00000116137489608656	1203	1028	923	1223	1384	1502	320.501	288.266	265.754	361.493	376.945	414.117
BLGT_RS10585	#N/A	lcl|NZ_CP006741.1_cds_WP_032684706.1_616		helix-turn-helix transcriptional regulator	-0.40528	0	1.32435	0.0275170208809951	4.17902633674152	0.0136570251158574	54	61	45	62	84	63	14.387	17.105	12.957	18.326	22.878	17.370
BLGT_RS08115	BLGT_08305	lcl|NZ_CP006741.1_cds_WP_007052426.1_1609		carbohydrate ABC transporter permease	-0.405753	0	1.32478	0.0273713804578374	4.36263575689313	0.0135691707046168	85	49	63	76	90	91	22.646	13.740	18.139	22.464	24.512	25.090
BLGT_RS02405	BLGT_02460	lcl|NZ_CP006741.1_cds_WP_038426305.1_473		IS21 family transposase	-0.410355	0	1.32901	4.01816817612166e-10	8.73338379236432	4.65751843386073e-11	1207	1164	1165	1445	1639	1551	321.566	326.402	335.432	427.111	446.396	427.626
BLGT_RS02490	BLGT_02545	lcl|NZ_CP006741.1_cds_WP_007051340.1_492		alpha/beta hydrolase	-0.410456	0	1.32911	8.29099762413203e-10	9.71954816611023	1.0178095081258e-10	2242	2042	1929	2519	2779	2834	597.309	572.606	555.406	744.562	756.886	781.363
BLGT_RS03185	BLGT_03265	lcl|NZ_CP006741.1_cds_WP_011068312.1_636		alpha-L-arabinofuranosidase	-0.415394	0	1.33366	9.79177189936793e-9	8.2759322836278	1.41872353652591e-9	838	771	666	914	1022	1051	223.258	216.199	191.758	270.159	278.351	289.771
BLGT_RS08885	BLGT_09105	lcl|NZ_CP006741.1_cds_WP_007055228.1_1760		extracellular solute-binding protein	-0.417782	0	1.33587	0.000319342133906329	9.50713094306803	0.000103138423648356	2066	1716	1444	2133	2207	2510	550.419	481.191	415.763	630.469	601.096	692.033
BLGT_RS02175	BLGT_02225	lcl|NZ_CP006741.1_cds_WP_038426293.1_429	pglZ	BREX-1 system phosphatase PglZ type A	-0.417967	0	1.33604	8.29099762413203e-10	8.1084690402169	1.01725825209529e-10	1057	994	953	1241	1343	1370	281.604	278.732	274.392	366.813	365.778	377.723
BLGT_RS00770	BLGT_00775	lcl|NZ_CP006741.1_cds_WP_007051661.1_154		alpha-L-arabinofuranosidase	-0.418334	0	1.33638	0.0356637450066768	4.39309415434511	0.0184707383253758	53	75	55	81	65	95	14.120	21.031	15.836	23.942	17.703	26.192
BLGT_RS04800	BLGT_04930	lcl|NZ_CP006741.1_cds_WP_007052185.1_957		ABC transporter substrate-binding protein	-0.418444	0	1.33649	0.000801996640165513	9.81478688950854	0.000279726963008203	2588	2924	3130	4356	3978	3055	689.489	819.931	901.203	1287.540	1083.444	842.295
BLGT_RS03645	BLGT_03735	lcl|NZ_CP006741.1_cds_WP_007053602.1_729		hypothetical protein	-0.419008	0	1.33701	0.0000705570579092577	6.59442436686839	0.0000201857125630806	216	243	243	316	282	327	57.546	68.141	69.966	93.403	76.805	90.157
BLGT_RS04685	#N/A	lcl|NZ_CP006741.1_cds_930		AMP-binding protein	-0.423025	0	1.34074	7.82649959283327e-11	9.93963211569858	8.20586627488842e-12	2662	2559	2718	3187	3669	3654	709.204	717.580	782.578	942.009	999.285	1007.445
BLGT_RS06095	BLGT_06260	lcl|NZ_CP006741.1_cds_WP_038426450.1_1207		response regulator transcription factor	-0.423182	0	1.34088	7.98029885862021e-8	7.05685835857702	1.34546661473049e-8	433	395	401	530	535	558	115.359	110.764	115.458	156.657	145.712	153.846
BLGT_RS00075	BLGT_00070	lcl|NZ_CP006741.1_cds_WP_007056568.1_14		phospholipase/carboxylesterase	-0.42333	0	1.34102	3.07640801347363e-7	8.0782050287528	5.72166506193988e-8	1002	837	684	1088	1159	1075	266.951	234.707	196.940	321.590	315.664	296.388
BLGT_RS02415	#N/A	lcl|NZ_CP006741.1_cds_476		IS1249 family transposase	-0.424315	0	1.34194	0.000285867383104181	5.62359412440394	0.0000917245712910676	148	143	131	180	193	185	39.430	40.099	37.718	53.204	52.565	51.006
BLGT_RS08045	BLGT_08230	lcl|NZ_CP006741.1_cds_WP_038426522.1_1595		ABC transporter substrate-binding protein	-0.426101	0	1.3436	1.24028012733747e-7	8.97949856786248	2.1695100225292e-8	1543	1337	1216	1883	1789	1730	411.083	374.914	350.116	556.574	487.250	476.979
BLGT_RS02020	BLGT_02070	lcl|NZ_CP006741.1_cds_WP_007057854.1_400		cell division protein	-0.4265	0	1.34397	5.64792906653114e-12	8.71699130949487	5.35630786077769e-13	1380	1203	1143	1558	1633	1736	367.657	337.338	329.097	460.511	444.762	478.633
BLGT_RS03575	BLGT_03660	lcl|NZ_CP006741.1_cds_WP_007056332.1_714	argF	ornithine carbamoyltransferase	-0.426853	0	1.3443	0.0000969380078407003	7.96742416432116	0.0000283316312099623	1047	887	758	962	1153	1446	278.939	248.727	218.247	284.347	314.030	398.677
BLGT_RS09285	BLGT_09520	lcl|NZ_CP006741.1_cds_WP_038426569.1_1831		diguanylate cyclase	-0.427094	0	1.34452	8.62643668136296e-8	8.71479344110189	1.46349452655367e-8	1343	1275	1111	1429	1654	1857	357.799	357.528	319.884	422.382	450.482	511.994
BLGT_RS03405	BLGT_03490	lcl|NZ_CP006741.1_cds_WP_007058489.1_679		DUF4391 domain-containing protein	-0.427232	0	1.34465	1.94391105448589e-10	8.26670711529894	2.12007159261632e-11	845	803	788	1030	1122	1076	225.123	225.172	226.884	304.446	305.587	296.664
BLGT_RS08080	BLGT_08270	lcl|NZ_CP006741.1_cds_WP_007052434.1_1602		hypothetical protein	-0.427366	0	1.34478	0.00033722054337678	5.50784292931468	0.000109800998844494	146	133	148	190	204	172	38.897	37.295	42.613	56.160	55.561	47.422
BLGT_RS06550	BLGT_06735	lcl|NZ_CP006741.1_cds_WP_007057958.1_1301		N-acetylglucosamine-6-phosphate deacetylase	-0.430266	0	1.34748	9.26267225754006e-7	7.18425716338007	1.88864813681138e-7	423	408	398	513	545	574	112.695	114.409	114.594	151.632	148.436	158.258
BLGT_RS04400	BLGT_04500	lcl|NZ_CP006741.1_cds_WP_007053407.1_873		histidine phosphatase family protein	-0.430936	0	1.34811	1.13256210720429e-9	7.73812282886983	1.41421085040789e-10	699	645	657	791	908	961	186.226	180.867	189.166	233.803	247.302	264.957
BLGT_RS07825	BLGT_08015	lcl|NZ_CP006741.1_cds_WP_038426514.1_1551		glycosyl hydrolase	-0.432171	0	1.34926	1.83480088013039e-8	6.87637893585189	2.77443547206229e-9	397	356	347	473	515	474	105.768	99.827	99.910	139.809	140.265	130.687
BLGT_RS03580	BLGT_03665	lcl|NZ_CP006741.1_cds_WP_007056352.1_715	argR	arginine repressor	-0.433838	0	1.35082	0.000340819190051123	6.9991327599734	0.000111152306976631	577	445	415	508	620	782	153.723	124.784	119.489	150.154	168.863	215.605
BLGT_RS03560	BLGT_03645	lcl|NZ_CP006741.1_cds_WP_007053613.1_711	argJ	bifunctional glutamate N-acetyltransferase/amino-acid acetyltransferase ArgJ	-0.434063	0	1.35103	0.000916387988239364	8.8930880332689	0.000327833216024514	2109	1515	1245	1737	2181	2536	561.875	424.827	358.466	513.420	594.015	699.201
BLGT_RS07400	BLGT_07595	lcl|NZ_CP006741.1_cds_WP_038426497.1_1464		DUF3516 domain-containing protein	-0.43418	0	1.35114	4.2991093229997e-13	8.8517331911275	3.55616524610618e-14	1565	1465	1368	1878	2002	1971	416.944	410.807	393.880	555.097	545.263	543.425
BLGT_RS08230	BLGT_08420	lcl|NZ_CP006741.1_cds_WP_038426530.1_1632	folK	2-amino-4-hydroxy-6-hydroxymethyldihydropteridine diphosphokinase	-0.437403	0	1.35416	4.84327407544895e-9	9.06133557772657	6.71117535217636e-10	1659	1456	1417	1707	2091	2253	441.987	408.283	407.989	504.553	569.503	621.175
BLGT_RS03320	BLGT_03400	lcl|NZ_CP006741.1_cds_WP_038426344.1_662		aldo/keto reductase	-0.438313	0	1.35502	0.000207112105722353	6.06647449483376	0.0000645997716478573	195	186	188	249	273	238	51.951	52.157	54.130	73.599	74.354	65.619
BLGT_RS04250	BLGT_04345	lcl|NZ_CP006741.1_cds_WP_007053430.1_842		DNA-processing protein DprA	-0.438704	0	1.35539	0.000608959612827836	5.54665683916658	0.000207906127035004	127	154	118	177	182	174	33.835	43.184	33.975	52.317	49.569	47.974
BLGT_RS04140	BLGT_04235	lcl|NZ_CP006741.1_cds_WP_007052046.1_822		methionine ABC transporter ATP-binding protein	-0.440075	0	1.35667	0.00000339275154315226	5.87470534640047	7.57917099207882e-7	200	204	181	259	271	252	53.284	57.204	52.114	76.555	73.809	69.479
BLGT_RS09000	BLGT_09220	lcl|NZ_CP006741.1_cds_WP_007052999.1_1780		NCS2 family permease	-0.441305	0	1.35783	1.30674488175531e-12	9.69637570352486	1.15665511135349e-13	2863	2922	2952	3863	4055	3783	762.754	819.370	849.953	1141.820	1104.416	1043.012
BLGT_RS05165	BLGT_05310	lcl|NZ_CP006741.1_cds_WP_007052275.1_1031		GNAT family N-acetyltransferase	-0.445995	0	1.36225	0.000062734372893829	6.17173023785224	0.0000177493984425638	241	227	183	266	285	322	64.207	63.654	52.690	78.624	77.622	88.779
BLGT_RS09280	BLGT_09515	lcl|NZ_CP006741.1_cds_WP_007053081.1_1830		FAD-dependent oxidoreductase	-0.448417	0	1.36454	4.11083080505476e-10	9.32588743162444	4.78658381410486e-11	1752	1649	1615	2263	2201	2271	466.764	462.403	464.998	668.894	599.462	626.138
BLGT_RS05710	BLGT_05865	lcl|NZ_CP006741.1_cds_WP_038426430.1_1135		hypothetical protein	-0.449482	0	1.36555	0.0000487069524064209	5.77924796386525	0.0000134726817773293	157	151	163	212	224	198	41.828	42.343	46.932	62.663	61.008	54.591
BLGT_RS05715	BLGT_05870	lcl|NZ_CP006741.1_cds_WP_038426431.1_1136		hypothetical protein	-0.450191	0	1.36622	0.00000219381566342629	6.29483760174558	4.65810175111063e-7	273	228	224	296	358	322	72.732	63.934	64.495	87.491	97.505	88.779
BLGT_RS02720	BLGT_02790	lcl|NZ_CP006741.1_cds_541		IS256 family transposase	-0.450194	0	1.36622	0.0475867475719874	5.62959129383568	0.0256737774044864	86.7458	165.136	159.039	177.247	211.619	169.31	23.111	46.306	45.791	52.390	57.636	46.680
BLGT_RS06375	BLGT_06545	lcl|NZ_CP006741.1_cds_WP_007052603.1_1262		carboxylating nicotinate-nucleotide diphosphorylase	-0.452962	0	1.36885	0.00110776112272051	4.68235727676907	0.000401897549154287	86	77	72	110	105	102	22.912	21.592	20.731	32.514	28.598	28.122
BLGT_RS04900	BLGT_05035	lcl|NZ_CP006741.1_cds_WP_007054211.1_979		hypothetical protein	-0.45314	0	1.36902	0.0000969380078407003	5.68440406963849	0.0000283459401220172	159	147	183	223	219	218	42.360	41.221	52.690	65.914	59.647	60.105
BLGT_RS03885	BLGT_03965	lcl|NZ_CP006741.1_cds_WP_032741365.1_774	glgB	1,4-alpha-glucan branching protein GlgB	-0.453189	0	1.36906	4.32909960618318e-14	9.89125796916182	3.1932241562995e-15	3303	3251	3231	4259	4627	4324	879.978	911.626	930.283	1258.869	1260.205	1192.171
BLGT_RS09110	BLGT_09335	lcl|NZ_CP006741.1_cds_WP_032682771.1_1802		IclR family transcriptional regulator	-0.456411	0	1.37212	0.00000344722840828298	6.71620324804387	7.71903094583912e-7	332	292	284	376	456	396	88.451	81.881	81.771	111.138	124.196	109.181
BLGT_RS00355	BLGT_00345	lcl|NZ_CP006741.1_cds_WP_007051757.1_72		NADP-specific glutamate dehydrogenase	-0.459392	0	1.37496	0.00000420996802551208	10.6372893135811	9.60440545335475e-7	4425	3752	3345	4558	5289	5736	1178.899	1052.114	963.107	1347.247	1440.507	1581.474
BLGT_RS05880	BLGT_06035	lcl|NZ_CP006741.1_cds_WP_007052708.1_1167	mobC	plasmid mobilization relaxosome protein MobC	-0.459934	0	1.37548	0.0254023702196667	3.91988454614426	0.0124602774892043	38	41	36	54	60	42	10.124	11.497	10.365	15.961	16.342	11.580
BLGT_RS04175	BLGT_04270	lcl|NZ_CP006741.1_cds_WP_007052053.1_829		DUF3000 family protein	-0.460474	0	1.37599	0.00000125413955940066	6.05339206026368	2.58360678464519e-7	230	207	190	269	306	275	61.276	58.046	54.706	79.511	83.342	75.820
BLGT_RS01065	BLGT_01080	lcl|NZ_CP006741.1_cds_WP_007051601.1_215		C69 family dipeptidase	-0.460572	0	1.37609	5.16260431742361e-13	9.43944456875402	4.37923759275659e-14	2263	2331	2386	2969	3261	3253	602.903	653.645	686.987	877.573	888.163	896.885
BLGT_RS02250	BLGT_02305	lcl|NZ_CP006741.1_cds_WP_007051390.1_443		FGGY-family carbohydrate kinase	-0.460747	0	1.37625	3.33204407999691e-8	7.49509146565784	5.1437772151691e-9	542	527	473	735	680	672	144.398	147.778	136.188	217.250	185.204	185.277
BLGT_RS01785	BLGT_01830	lcl|NZ_CP006741.1_cds_WP_080746337.1_355		DUF2974 domain-containing protein	-0.461669	0	1.37713	1.96572699718011e-7	8.64198446717411	3.55239388847616e-8	1012	822	761	1061	1220	1234	269.615	230.500	219.110	313.609	332.278	340.226
BLGT_RS03225	BLGT_03305	lcl|NZ_CP006741.1_cds_WP_021975485.1_643		zinc-binding dehydrogenase	-0.462901	0	1.37831	0.00000162514674855096	6.90271629695244	3.40784197009106e-7	336	367	345	490	459	474	89.516	102.912	99.334	144.834	125.013	130.687
BLGT_RS09675	BLGT_09925	lcl|NZ_CP006741.1_cds_WP_038426591.1_1912		YesL family protein	-0.463622	0	1.379	0.000040095297754147	6.9233479019654	0.000010900512982687	481	425	375	519	675	547	128.147	119.176	107.972	153.405	183.842	150.813
BLGT_RS04455	BLGT_04560	lcl|NZ_CP006741.1_cds_WP_077382441.1_884		ABC transporter ATP-binding protein	-0.463933	0	1.3793	0.0000794609751784285	5.60746576293704	0.0000228586366951644	129	105	120	168	158	155	34.368	29.443	34.551	49.657	43.033	42.735
BLGT_RS06530	BLGT_06715	lcl|NZ_CP006741.1_cds_WP_007052568.1_1297		ABC transporter ATP-binding protein	-0.465306	0	1.38061	2.0985891818569e-9	9.32922355601353	2.71998387111063e-10	1510	1458	1561	2059	2099	2006	402.291	408.844	449.450	608.596	571.682	553.075
BLGT_RS08185	BLGT_08375	lcl|NZ_CP006741.1_cds_WP_007053866.1_1623		sugar ABC transporter ATP-binding protein	-0.466506	0	1.38176	0.0152375397969007	5.56695027155574	0.00708890813522831	115	127	100	178	177	110	30.638	35.613	28.792	52.613	48.208	30.328
BLGT_RS06740	BLGT_06935	lcl|NZ_CP006741.1_cds_WP_007052535.1_1339	lexA	transcriptional repressor LexA	-0.467119	0	1.38235	0.00000371104967143391	7.72747452907138	8.34888413963266e-7	570	473	502	666	728	709	151.858	132.636	144.538	196.855	198.277	195.479
BLGT_RS06170	BLGT_06340	lcl|NZ_CP006741.1_cds_WP_007052649.1_1221	secA	preprotein translocase subunit SecA	-0.468287	0	1.38347	4.3642752559911e-15	11.4195564462518	2.66731259059519e-16	8354	8094	8208	10790	12017	10842	2225.654	2269.671	2363.283	3189.293	3272.939	2989.250
BLGT_RS06520	BLGT_06705	lcl|NZ_CP006741.1_cds_WP_032682524.1_1295		aminopeptidase P family protein	-0.470889	0	1.38596	3.73336917167431e-13	10.619725851303	3.04885259014498e-14	4369	4016	3766	5223	5569	5785	1163.979	1126.143	1084.323	1543.807	1516.768	1594.983
BLGT_RS07845	BLGT_08035	lcl|NZ_CP006741.1_cds_WP_007052483.1_1555	nrdG	anaerobic ribonucleoside-triphosphate reductase activating protein	-0.471598	0	1.38664	0.00000406259524905803	8.02385233210376	9.22395760421505e-7	658	568	596	945	763	771	175.303	159.275	171.603	279.322	207.810	212.573
BLGT_RS10020	#N/A	lcl|NZ_CP006741.1_cds_WP_080713899.1_532		glycosyltransferase family 2 protein	-0.477106	0	1.39195	5.54373956362806e-8	7.10953428006928	8.87932996492587e-9	448	392	440	502	598	658	119.355	109.922	126.687	148.380	162.871	181.417
BLGT_RS03520	BLGT_03605	lcl|NZ_CP006741.1_cds_WP_008782764.1_703		ECF transporter S component	-0.477289	0	1.39213	4.1030115534404e-7	6.48882360852588	7.95525949244504e-8	310	299	271	371	402	434	82.590	83.844	78.027	109.660	109.488	119.658
BLGT_RS07775	BLGT_07970	lcl|NZ_CP006741.1_cds_WP_007054960.1_1540		ECF transporter S component	-0.478387	0	1.39319	0.000346780649834091	5.34700189828594	0.000113461951289236	109	108	81	130	140	139	29.040	30.285	23.322	38.425	38.130	38.324
BLGT_RS00475	BLGT_00475	lcl|NZ_CP006741.1_cds_WP_038426231.1_95		phosphoenolpyruvate carboxylase	-0.479013	0	1.39379	3.74993432184867e-13	12.1137168703062	3.08213779877973e-14	13285	13075	13000	18157	18302	17583	3539.360	3666.414	3743.016	5366.820	4984.715	4847.812
BLGT_RS04390	BLGT_04490	lcl|NZ_CP006741.1_cds_WP_007057130.1_871		helix-turn-helix domain-containing protein	-0.480459	0	1.39519	1.65927007708052e-10	7.39288134987269	1.77466715304187e-11	515	490	509	701	708	672	137.205	137.403	146.553	207.201	192.830	185.277
BLGT_RS02195	BLGT_02245	lcl|NZ_CP006741.1_cds_WP_052122973.1_433		DUF262 domain-containing protein	-0.481153	0	1.39586	0.0000591449924402553	5.11423544608517	0.0000167026954415052	108	113	106	140	162	148	28.773	31.687	30.520	41.381	44.122	40.805
BLGT_RS04135	BLGT_04230	lcl|NZ_CP006741.1_cds_WP_007052045.1_821		ABC transporter substrate-binding protein	-0.482517	0	1.39718	7.16086857046509e-9	6.88281248690677	1.01866939622001e-9	381	359	368	481	526	519	101.505	100.669	105.956	142.173	143.261	143.094
BLGT_RS00880	BLGT_00890	lcl|NZ_CP006741.1_cds_WP_007051640.1_177	dnaK	molecular chaperone DnaK	-0.482747	0	1.3974	4.61721468085399e-10	12.62318503868	5.40053561195777e-11	12189	10505	9866	13216	14778	16781	3247.366	2945.750	2840.661	3906.367	4024.922	4626.693
BLGT_RS06540	BLGT_06725	lcl|NZ_CP006741.1_cds_WP_007052566.1_1299		ABC transporter permease	-0.482962	0	1.39761	0.00167862784001488	7.30873757260523	0.000635897479963488	301	312	359	545	454	338	80.192	87.489	103.365	161.090	123.651	93.190
BLGT_RS06485	BLGT_06670	lcl|NZ_CP006741.1_cds_WP_007055264.1_1287		hypothetical protein	-0.485548	0	1.40012	1.32101771143671e-7	7.41092595812874	2.33857719200598e-8	402	340	375	477	565	500	107.100	95.341	107.972	140.991	153.883	137.855
BLGT_RS07480	BLGT_07670	lcl|NZ_CP006741.1_cds_WP_052122981.1_1481		MFS transporter	-0.485842	0	1.4004	0.0200338716216703	4.31890248364105	0.00958417040699505	59	61	53	105	73	60	15.719	17.105	15.260	31.036	19.882	16.543
BLGT_RS07370	BLGT_07565	lcl|NZ_CP006741.1_cds_WP_015511961.1_1458		sugar ABC transporter ATP-binding protein	-0.486181	0	1.40073	7.81049431189338e-7	7.72009470923546	1.57197514601858e-7	525	417	418	564	642	669	139.869	116.933	120.352	166.706	174.855	184.450
BLGT_RS06480	BLGT_06665	lcl|NZ_CP006741.1_cds_WP_007055250.1_1286		aldose 1-epimerase family protein	-0.48716	0	1.40168	3.9048667322308e-10	7.64232674240833	4.48504187368975e-11	598	558	532	723	740	867	159.318	156.471	153.176	213.703	201.546	239.041
BLGT_RS00490	#N/A	lcl|NZ_CP006741.1_cds_WP_007058012.1_98		hypothetical protein	-0.488217	0	1.40271	0.0112900760826358	3.9194076644405	0.0051275266508072	37	46	37	53	52	61	9.857	12.899	10.653	15.666	14.163	16.818
BLGT_RS01725	BLGT_01770	lcl|NZ_CP006741.1_cds_WP_007055661.1_343		endoribonuclease L-PSP	-0.489312	0	1.40378	0.0000367204115968601	6.89917831818141	0.00000986691776311836	209	246	242	326	355	285	55.681	68.982	69.678	96.359	96.687	78.577
BLGT_RS09315	BLGT_09555	lcl|NZ_CP006741.1_cds_WP_013141376.1_1836		ser/threonine protein phosphatase	-0.491388	0	1.4058	2.78086121413296e-18	9.09026318181	1.24538041728821e-19	1722	1603	1641	2210	2456	2216	458.771	449.504	472.484	653.229	668.914	610.974
BLGT_RS03680	BLGT_03770	lcl|NZ_CP006741.1_cds_WP_038426614.1_736		ABC transporter ATP-binding protein	-0.491677	0	1.40608	0.00000463501544600157	7.0500088660536	0.00000106961894907729	321	348	402	488	526	474	85.520	97.584	115.746	144.242	143.261	130.687
BLGT_RS09620	BLGT_09870	lcl|NZ_CP006741.1_cds_WP_038426586.1_1901		carbohydrate-binding protein	-0.493471	0	1.40783	1.02209855887285e-14	9.28188151480916	6.73141832766628e-16	1936	1760	1720	2325	2656	2533	515.785	493.529	495.230	687.220	723.386	698.374
BLGT_RS08235	BLGT_08425	lcl|NZ_CP006741.1_cds_WP_007053863.1_1633	folP	dihydropteroate synthase	-0.494304	0	1.40864	2.64963522570409e-8	8.69505069717468	4.06240174225443e-9	1374	1157	1069	1457	1627	1905	366.058	324.439	307.791	430.658	443.128	525.228
BLGT_RS01315	BLGT_01335	lcl|NZ_CP006741.1_cds_WP_007054735.1_259		sugar ABC transporter permease	-0.496067	0	1.41036	0.000104258061076679	6.10966549853122	0.0000305962803054321	162	166	165	238	227	220	43.160	46.549	47.508	70.348	61.826	60.656
BLGT_RS09520	BLGT_09775	lcl|NZ_CP006741.1_cds_WP_011068662.1_1878		ABC transporter ATP-binding protein	-0.496563	0	1.41085	1.41539471640945e-14	9.01137235970837	9.69448435896884e-16	2170	1967	1874	2578	2881	2894	578.127	551.574	539.570	762.002	784.666	797.905
BLGT_RS03125	BLGT_03200	lcl|NZ_CP006741.1_cds_WP_007056401.1_625		hypothetical protein	-0.498639	0	1.41288	0.00000804394665983818	5.54776266168571	0.00000193258149467134	187	158	164	244	240	224	49.820	44.305	47.220	72.121	65.366	61.759
BLGT_RS07435	BLGT_07630	lcl|NZ_CP006741.1_cds_WP_007057226.1_1472		glutamate ABC transporter substrate-binding protein	-0.499409	0	1.41363	0.00237753289126885	7.20141931052629	0.000930720199269103	292	356	399	575	521	365	77.794	99.827	114.882	169.958	141.899	100.634
BLGT_RS07595	#N/A	lcl|NZ_CP006741.1_cds_WP_011068850.1_1504		hypothetical protein	-0.500048	0	1.41426	0.0464309722184162	3.44943717319194	0.0249523665241225	19	36	28	29	39	48	5.062	10.095	8.062	8.572	10.622	13.234
BLGT_RS09115	BLGT_09340	lcl|NZ_CP006741.1_cds_WP_032682772.1_1803		helix-turn-helix domain-containing protein	-0.501647	0	1.41583	5.95253693646749e-11	6.98073999956037	6.17834444933665e-12	397	373	372	511	532	550	105.768	104.594	107.108	151.041	144.895	151.641
BLGT_RS10070	#N/A	lcl|NZ_CP006741.1_cds_WP_007056876.1_717		pirin	-0.504865	0	1.41899	0.0126328271123257	3.94686476964874	0.00579060041502812	79	60	56	62	97	114	21.047	16.825	16.124	18.326	26.419	31.431
BLGT_RS07485	BLGT_07680	lcl|NZ_CP006741.1_cds_WP_007056629.1_1482		PucR family transcriptional regulator	-0.506893	0	1.42099	0.0284375116005827	4.51979651905127	0.0141887900346427	54	80	73	123	103	64	14.387	22.433	21.018	36.356	28.053	17.645
BLGT_RS01505	BLGT_01530	lcl|NZ_CP006741.1_cds_WP_038426266.1_296		alpha-1,4-glucan--maltose-1-phosphate maltosyltransferase	-0.511614	0	1.42564	1.17017907092437e-13	10.2652943206438	9.06303073898222e-15	3725	3362	3260	4279	5074	5190	992.406	942.752	938.633	1264.781	1381.950	1430.936
BLGT_RS02345	BLGT_02395	lcl|NZ_CP006741.1_cds_WP_013140277.1_462		aldo/keto reductase	-0.513883	0	1.42789	2.38170980070026e-14	8.72509409380503	1.70659922494855e-15	1296	1209	1243	1771	1778	1721	345.277	339.021	357.890	523.470	484.254	474.497
BLGT_RS10365	#N/A	lcl|NZ_CP006741.1_cds_WP_011068752.1_1692		hypothetical protein	-0.514448	0	1.42845	0.0000337649699938166	6.80512732061288	0.00000898383026705868	237	200	182	238	284	349	63.141	56.083	52.402	70.348	77.350	96.223
BLGT_RS01220	BLGT_01240	lcl|NZ_CP006741.1_cds_WP_038426259.1_242		glucose-6-phosphate dehydrogenase assembly protein OpcA	-0.517094	0	1.43107	2.3182624324399e-20	9.2229103900143	8.42782443826941e-22	1972	1916	1784	2588	2711	2695	525.376	537.273	513.657	764.957	738.365	743.039
BLGT_RS04690	BLGT_04800	lcl|NZ_CP006741.1_cds_WP_007057281.1_931		NAD(P) transhydrogenase subunit alpha	-0.520655	0	1.43461	4.49372514919032e-15	9.16512780283555	2.77010454402143e-16	1755	1698	1647	2301	2457	2452	467.563	476.143	474.211	680.126	669.186	676.041
BLGT_RS07430	BLGT_07625	lcl|NZ_CP006741.1_cds_WP_007053211.1_1471		ABC transporter permease subunit	-0.522311	0	1.43625	0.00246352937025063	6.36945327525763	0.000968278667126961	152	182	206	288	278	200	40.496	51.035	59.312	85.127	75.716	55.142
BLGT_RS02165	BLGT_02215	lcl|NZ_CP006741.1_cds_WP_080746339.1_427		hypothetical protein	-0.523298	0	1.43724	6.20669288117577e-8	7.41056996695373	1.00719779104433e-8	749	586	599	778	887	1071	199.547	164.323	172.467	229.960	241.582	295.286
BLGT_RS07390	BLGT_07585	lcl|NZ_CP006741.1_cds_WP_012471754.1_1462		response regulator transcription factor	-0.524066	0	1.438	1.32688425447927e-12	7.29025835412601	1.18846324163054e-13	490	470	459	648	710	653	130.545	131.795	132.157	191.535	193.375	180.039
BLGT_RS00850	BLGT_00855	lcl|NZ_CP006741.1_cds_WP_007051647.1_171	malQ	4-alpha-glucanotransferase	-0.525	0	1.43893	1.06221269952051e-14	8.71966722422425	7.10753492302974e-16	1300	1148	1080	1508	1773	1720	346.343	321.915	310.958	445.733	482.893	474.222
BLGT_RS09210	BLGT_09440	lcl|NZ_CP006741.1_cds_WP_007053065.1_1816		AEC family transporter	-0.526753	0	1.44068	7.73021056183626e-12	8.86252517726224	7.53471524731142e-13	1174	1275	1251	1805	1835	1617	312.774	357.528	360.193	533.519	499.779	445.823
BLGT_RS09690	BLGT_09940	lcl|NZ_CP006741.1_cds_WP_007054086.1_1915		LacI family transcriptional regulator	-0.53289	0	1.44682	4.16005199494174e-16	8.19010971033164	2.30139862733869e-17	936	854	779	1082	1252	1328	249.367	239.474	224.293	319.816	340.994	366.143
BLGT_RS05150	#N/A	lcl|NZ_CP006741.1_cds_1028		GNAT family N-acetyltransferase	-0.535894	0	1.44984	0.00000279929691816206	6.11342618414927	6.09119930032102e-7	223	174	189	274	269	293	59.411	48.792	54.418	80.989	73.265	80.783
BLGT_RS03555	BLGT_03640	lcl|NZ_CP006741.1_cds_WP_012471942.1_710		N-acetyl-gamma-glutamyl-phosphate reductase	-0.536316	0	1.45026	2.75339666839211e-7	8.95071395795983	5.10640478015818e-8	2098	1557	1386	1992	2483	2708	558.945	436.605	399.063	588.793	676.268	746.623
BLGT_RS06270	BLGT_06440	lcl|NZ_CP006741.1_cds_WP_038426455.1_1241		PIN domain-containing protein	-0.53648	0	1.45043	4.36156627015994e-7	6.41523629658544	8.50252644867848e-8	216	211	196	257	297	337	57.546	59.167	56.433	75.964	80.891	92.914
BLGT_RS06810	BLGT_07005	lcl|NZ_CP006741.1_cds_WP_038426470.1_1353		histidinol-phosphate transaminase	-0.538466	0	1.45243	5.15894257763387e-14	9.50159639759807	3.83251266304729e-15	1997	1795	1698	2433	2511	2902	532.036	503.343	488.895	719.143	683.894	800.111
BLGT_RS08135	BLGT_08325	lcl|NZ_CP006741.1_cds_WP_008782907.1_1613		iron-containing alcohol dehydrogenase	-0.538553	0	1.45252	0.0000127851034416418	5.72303715996712	0.00000318614972906316	183	147	157	187	263	248	48.754	41.221	45.204	55.273	71.630	68.376
BLGT_RS03120	BLGT_03195	lcl|NZ_CP006741.1_cds_WP_038426340.1_624		membrane dipeptidase	-0.539605	0	1.45357	0.00000129345096009804	7.24081193070492	2.67140556563979e-7	582	560	549	933	824	658	155.055	157.032	158.070	275.775	224.424	181.417
BLGT_RS04640	BLGT_04750	lcl|NZ_CP006741.1_cds_WP_008782972.1_922	glgC	glucose-1-phosphate adenylyltransferase	-0.543184	0	1.45719	4.86686496241385e-19	9.19822284161475	2.05136563220816e-20	1957	1646	1608	2346	2510	2614	521.380	461.562	462.982	693.427	683.621	720.706
BLGT_RS00015	BLGT_00015	lcl|NZ_CP006741.1_cds_WP_007055686.1_1		NAD-dependent protein deacetylase	-0.550698	0	1.46479	2.52017140685198e-18	8.81191391119605	1.11535510103038e-19	1263	1088	1071	1543	1696	1696	336.486	305.091	308.367	456.078	461.921	467.604
BLGT_RS10335	#N/A	lcl|NZ_CP006741.1_cds_WP_007052433.1_1603		hypothetical protein	-0.551074	0	1.46518	3.28920363068527e-7	5.77750708106481	6.23874239750631e-8	150	171	141	229	229	209	39.963	47.951	40.597	67.687	62.370	57.623
BLGT_RS09540	BLGT_09795	lcl|NZ_CP006741.1_cds_WP_038426581.1_1883		glycoside hydrolase family 127 protein	-0.557949	0	1.47217	3.9407925952917e-10	6.69795602324089	4.54706837918273e-11	269	246	239	333	379	382	71.666	68.982	68.814	98.428	103.224	105.321
BLGT_RS07340	BLGT_07535	lcl|NZ_CP006741.1_cds_WP_080746428.1_1452		TM2 domain-containing protein	-0.562557	0	1.47688	2.38343592544377e-13	7.79064402834538	1.89620034110648e-14	541	549	539	807	793	770	144.132	153.947	155.191	238.532	215.981	212.297
BLGT_RS09080	BLGT_09305	lcl|NZ_CP006741.1_cds_WP_007052982.1_1796		acyl-CoA carboxylase subunit beta	-0.56263	0	1.47696	1.02540768754533e-14	10.873662624647	6.80723754640206e-16	6049	6378	6163	8745	9634	8722	1611.561	1788.481	1774.478	2584.835	2623.907	2404.744
BLGT_RS02550	BLGT_02605	lcl|NZ_CP006741.1_cds_WP_007051327.1_504	galT	galactose-1-phosphate uridylyltransferase	-0.565942	0	1.48035	1.56196436809911e-18	9.2743324794265	6.74821275996456e-20	1840	1874	1790	2491	2736	2810	490.209	525.496	515.385	736.286	745.174	774.746
BLGT_RS03675	BLGT_03765	lcl|NZ_CP006741.1_cds_WP_007057361.1_735		GntR family transcriptional regulator	-0.567418	0	1.48187	2.17093919889281e-7	6.39522181101305	3.98043646583086e-8	221	218	237	346	328	313	58.878	61.130	68.238	102.270	89.334	86.297
BLGT_RS02955	BLGT_03030	lcl|NZ_CP006741.1_cds_WP_013410315.1_591		beta-galactosidase	-0.569885	0	1.4844	3.73419685448915e-10	10.4004552693855	4.26933992320414e-11	3474	2909	2730	3810	4659	4852	925.535	815.725	786.033	1126.154	1268.921	1337.746
BLGT_RS09885	#N/A	lcl|NZ_CP006741.1_cds_WP_080746333.1_151		CrcB family protein	-0.571359	0	1.48592	5.72501851359055e-11	7.08648815239996	5.88186833588071e-12	323.485	300.127	325.058	455.106	463.178	470.815	86.182	84.160	93.592	134.520	126.151	129.808
BLGT_RS10570	#N/A	lcl|NZ_CP006741.1_cds_WP_144314107.1_543		hypothetical protein	-0.576898	0	1.49164	0.0124308623650569	3.23369054092908	0.00569147491845861	34	32	25	33	53	48	9.058	8.973	7.198	9.754	14.435	13.234
BLGT_RS07800	BLGT_07995	lcl|NZ_CP006741.1_cds_WP_013582884.1_1545		glycoside hydrolase family 3 protein	-0.578327	0	1.49312	0.0000451959861662475	4.86833503347038	0.0000123586495365029	86	79	58	113	104	111	22.912	22.153	16.700	33.400	28.325	30.604
BLGT_RS01775	BLGT_01820	lcl|NZ_CP006741.1_cds_WP_007054776.1_353		aspartate ammonia-lyase	-0.580338	0	1.4952	1.55521052142208e-21	10.0613192143597	5.48994230428237e-23	2549	2450	2496	3664	3741	3636	679.099	687.014	718.659	1083.000	1018.895	1002.482
BLGT_RS01295	BLGT_01315	lcl|NZ_CP006741.1_cds_WP_007051558.1_256		AarF/ABC1/UbiB kinase family protein	-0.584308	0	1.49932	1.45110406639811e-19	9.7360044913802	5.88698699223682e-21	2695	2191	2357	3325	3782	3588	717.996	614.387	678.638	982.799	1030.062	989.248
BLGT_RS04160	BLGT_04255	lcl|NZ_CP006741.1_cds_WP_007052050.1_826		hypothetical protein	-0.58487	0	1.4999	2.34525782710369e-10	6.60469932587499	2.5825020330067e-11	262	239	275	387	387	373	69.801	67.019	79.179	114.389	105.403	102.840
BLGT_RS07130	BLGT_07330	lcl|NZ_CP006741.1_cds_WP_013410420.1_1412		cystathionine beta-lyase	-0.586823	0	1.50194	7.61089132277968e-13	7.06074322496595	6.65652244247327e-14	401	337	345	481	569	553	106.834	94.500	99.334	142.173	154.972	152.468
BLGT_RS10120	#N/A	lcl|NZ_CP006741.1_cds_WP_011068170.1_946		hypothetical protein	-0.587369	0	1.5025	0.00247857937003379	8.67609430018435	0.000975499889049125	352	323	273	373	435	595	93.779	90.574	78.603	110.251	118.476	164.048
BLGT_RS08575	BLGT_08785	lcl|NZ_CP006741.1_cds_WP_007052308.1_1700	rbfA	30S ribosome-binding factor RbfA	-0.590464	0	1.50573	6.85396814784786e-14	7.08018292544802	5.16394860454291e-15	375	410	379	558	586	584	99.907	114.970	109.123	164.933	159.602	161.015
BLGT_RS03710	BLGT_03795	lcl|NZ_CP006741.1_cds_WP_038426353.1_742		serine hydroxymethyltransferase	-0.596633	0	1.51218	0.0000180266710412548	4.81973889739642	0.00000461589153111161	94	74	77	121	121	123	25.043	20.751	22.170	35.765	32.955	33.912
BLGT_RS08360	BLGT_08555	lcl|NZ_CP006741.1_cds_WP_007052357.1_1655		universal stress protein	-0.597623	0	1.51322	7.57015492433514e-25	11.1586025745667	2.1537848572924e-26	5947	5398	5208	7795	8611	8262	1584.387	1513.675	1499.510	2304.035	2345.284	2277.918
BLGT_RS04815	BLGT_04945	lcl|NZ_CP006741.1_cds_WP_015713555.1_960	glgA	glycogen synthase	-0.597649	0	1.51325	1.82326046347368e-14	9.9078895947818	1.27762719516333e-15	2916	2458	2299	3427	3895	4102	776.874	689.258	661.938	1012.948	1060.838	1130.963
BLGT_RS02555	BLGT_02610	lcl|NZ_CP006741.1_cds_WP_007051326.1_505	galK	galactokinase	-0.598474	0	1.51411	2.08354453992443e-18	9.33280681275333	9.11139076995403e-20	1960	1888	1806	2573	2867	3000	522.179	529.422	519.991	760.524	780.853	827.131
BLGT_RS04405	BLGT_04505	lcl|NZ_CP006741.1_cds_WP_007057129.1_874		nitrate reductase	-0.59876	0	1.51441	7.07951097599653e-20	9.88135151996006	2.79748853108398e-21	2657	2526	2798	3899	4214	3813	707.872	708.326	805.612	1152.461	1147.721	1051.283
BLGT_RS00185	BLGT_00180	lcl|NZ_CP006741.1_cds_WP_038426217.1_36		DUF3990 domain-containing protein	-0.600448	0	1.51619	3.61522036812446e-7	6.17122086611385	6.91425181048039e-8	241	166	175	243	312	314	64.207	46.549	50.387	71.826	84.976	86.573
BLGT_RS01575	BLGT_01600	lcl|NZ_CP006741.1_cds_WP_038426270.1_312		hypothetical protein	-0.602608	0	1.51846	0.00225959494732575	4.14358397284812	0.000878599089107695	82	64	47	89	88	111	21.846	17.947	13.532	26.306	23.968	30.604
BLGT_RS08955	BLGT_09175	lcl|NZ_CP006741.1_cds_WP_038426557.1_1771		5-formyltetrahydrofolate cyclo-ligase	-0.604894	0	1.52087	4.16739309217739e-12	7.02465880987728	3.90830332143085e-13	329	269	288	428	456	443	87.651	75.431	82.922	126.508	124.196	122.140
BLGT_RS02910	BLGT_02980	lcl|NZ_CP006741.1_cds_WP_080746413.1_581		ABC transporter substrate-binding protein	-0.605205	0	1.5212	4.88702348105121e-8	8.4358279152006	7.72448390050244e-9	994	1044	1182	1758	1781	1296	264.819	292.752	340.327	519.627	485.071	357.320
BLGT_RS06850	BLGT_07040	lcl|NZ_CP006741.1_rrna_48	rrf	5S ribosomal RNA	-0.60943	0	1.52566	0.0485201095660189	3.05922382389608	0.0263051595065508	27.3514	30.463	24.9242	20.54	56.8322	47.9873	7.287	8.542	7.176	6.071	15.479	13.231
BLGT_RS09135	BLGT_09360	lcl|NZ_CP006741.1_rrna_69	rrf	5S ribosomal RNA	-0.609436	0	1.52566	0.0484758106576898	3.05922382389608	0.0262556024004769	27.3514	30.463	24.9242	20.54	56.8322	47.9873	7.287	8.542	7.176	6.071	15.479	13.231
BLGT_RS06825	BLGT_07015	lcl|NZ_CP006741.1_cds_WP_080746425.1_1356		gluconate kinase	-0.626662	0	1.54399	1.33339322873871e-24	8.04071459019893	3.86388975661901e-26	747	717	686	982	1132	1159	199.014	201.057	197.516	290.258	308.310	319.548
BLGT_RS07500	BLGT_07695	lcl|NZ_CP006741.1_cds_WP_013410845.1_1485		universal stress protein	-0.626965	0	1.54431	6.09307363605015e-23	9.54132317782495	1.86195084768656e-24	2176	1880	1924	2996	3141	2951	579.725	527.178	553.966	885.553	855.480	813.621
BLGT_RS04695	BLGT_04805	lcl|NZ_CP006741.1_cds_WP_007053366.1_932		NAD(P) transhydrogenase subunit alpha	-0.628863	0	1.54635	2.48829537734001e-8	6.53859202161669	3.80192655125713e-9	298	295	263	393	451	461	79.393	82.722	75.724	116.162	122.834	127.102
BLGT_RS03145	BLGT_03225	lcl|NZ_CP006741.1_cds_WP_144314110.1_628		putative hydro-lyase	-0.628892	0	1.54638	0.00919363737640909	7.22094427144443	0.00407368231483669	345	567	654	1004	906	490	91.914	158.995	188.302	296.761	246.757	135.098
BLGT_RS06820	#N/A	lcl|NZ_CP006741.1_cds_WP_038426472.1_1355		acylphosphatase	-0.632095	0	1.54981	0.00000883048666421479	5.05372995493299	0.00000213550757580326	84	69	75	125	97	126	22.379	19.349	21.594	36.947	26.419	34.739
BLGT_RS01300	BLGT_01320	lcl|NZ_CP006741.1_cds_WP_007054733.1_257		LacI family transcriptional regulator	-0.632208	0	1.54994	1.49111589920125e-11	6.91292649346614	1.48483090067985e-12	363	313	342	486	532	537	96.710	87.770	98.470	143.651	144.895	148.056
BLGT_RS00080	BLGT_00075	lcl|NZ_CP006741.1_cds_WP_038426212.1_15		hypothetical protein	-0.641979	0	1.56047	8.5005044207373e-22	8.55774406109134	2.91113165093743e-23	1077	1133	1098	1651	1819	1623	286.932	317.709	316.141	488.000	495.421	447.478
BLGT_RS08775	BLGT_08990	lcl|NZ_CP006741.1_cds_WP_021975242.1_1739	adhE	bifunctional acetaldehyde-CoA/alcohol dehydrogenase	-0.642569	0	1.56111	1.67384081381867e-15	10.8378364958678	9.78905850020402e-17	6294	5602	5484	7447	9349	9974	1676.834	1570.880	1578.977	2201.174	2546.285	2749.933
BLGT_RS04780	BLGT_04910	lcl|NZ_CP006741.1_cds_WP_008783636.1_952		dihydrodipicolinate reductase	-0.645031	0	1.56377	0.000161971141262667	5.30635820822569	0.0000492399096462376	64	77	74	138	105	88	17.051	21.592	21.306	40.790	28.598	24.262
BLGT_RS07405	BLGT_07600	lcl|NZ_CP006741.1_cds_WP_007055606.1_1465		polyphosphate kinase	-0.649233	0	1.56833	6.32089055302616e-23	8.38169217995191	1.99817404205253e-24	995	917	826	1326	1500	1403	265.086	257.140	237.825	391.937	408.539	386.821
BLGT_RS07475	BLGT_07665	lcl|NZ_CP006741.1_cds_WP_007053201.1_1480		creatininase	-0.649639	0	1.56878	0.00225744288930852	3.95867040559182	0.000876572923825278	36	33	37	57	52	55	9.591	9.254	10.653	16.848	14.163	15.164
BLGT_RS09255	BLGT_09490	lcl|NZ_CP006741.1_cds_WP_007056290.1_1825		TetR/AcrR family transcriptional regulator	-0.654404	0	1.57397	0.00000587987292104299	4.5086629094937	0.00000139406892227047	68	62	53	92	94	98	18.116	17.386	15.260	27.193	25.602	27.020
BLGT_RS04030	BLGT_04115	lcl|NZ_CP006741.1_cds_WP_080746416.1_803		phosphate acetyltransferase	-0.660295	0	1.58041	4.58522582244476e-28	7.99057377004614	9.18011492375664e-30	758	793	729	1116	1235	1202	201.945	222.368	209.897	329.866	336.363	331.404
BLGT_RS03245	BLGT_03325	lcl|NZ_CP006741.1_cds_WP_007051235.1_647		hypothetical protein	-0.664202	0	1.58469	0.0000353170457997767	4.48997634385777	0.00000945261289056194	70	59	77	97	101	124	18.649	16.544	22.170	28.671	27.508	34.188
BLGT_RS03495	BLGT_03580	lcl|NZ_CP006741.1_cds_WP_013582464.1_698	glnA	type I glutamate--ammonia ligase	-0.665488	0	1.58611	0.0000591449924402553	11.3878470311319	0.000016668103539326	7550	9348	10824	17582	15478	10362	2011.454	2621.311	3116.493	5196.863	4215.573	2856.909
BLGT_RS02225	BLGT_02280	lcl|NZ_CP006741.1_cds_WP_032738779.1_438		ABC transporter permease subunit	-0.669479	0	1.5905	2.03282163217612e-7	6.34334620090418	3.69506566438758e-8	223	238	201	375	355	306	59.411	66.739	57.873	110.842	96.687	84.367
BLGT_RS09515	BLGT_09770	lcl|NZ_CP006741.1_cds_WP_038426580.1_1877		ABC transporter ATP-binding protein	-0.671393	0	1.59261	1.04213496869139e-21	8.81468797551927	3.62386237795742e-23	1804	1684	1617	2415	2767	2833	480.618	472.217	465.574	713.822	753.617	781.087
BLGT_RS00180	BLGT_00175	lcl|NZ_CP006741.1_cds_WP_080746401.1_35		helix-turn-helix transcriptional regulator	-0.686242	0	1.60909	0.0000118941401497993	4.60896631392274	0.00000294533502128856	95	70	77	106	138	140	25.310	19.629	22.170	31.331	37.586	38.599
BLGT_RS06815	BLGT_07010	lcl|NZ_CP006741.1_cds_WP_144314115.1_1354	hisD	histidinol dehydrogenase	-0.693698	0	1.61742	1.97918554015212e-28	9.66321489123589	3.85826475161373e-30	2133	1979	1839	2963	3151	3362	568.269	554.939	529.493	875.799	858.203	926.938
BLGT_RS00360	BLGT_00350	lcl|NZ_CP006741.1_cds_WP_007051756.1_73		Lrp/AsnC family transcriptional regulator	-0.696366	0	1.62042	2.6064107097965e-13	6.35034939416	2.08732575284019e-14	216	204	186	328	328	311	57.546	57.204	53.554	96.950	89.334	85.746
BLGT_RS06555	BLGT_06740	lcl|NZ_CP006741.1_cds_WP_007052563.1_1302	nagB	glucosamine-6-phosphate deaminase	-0.703604	0	1.62857	6.4565694278103e-12	6.31304609614699	6.22524871069171e-13	199	171	189	259	320	319	53.017	47.951	54.418	76.555	87.155	87.952
BLGT_RS09695	BLGT_09945	lcl|NZ_CP006741.1_cds_WP_012472090.1_1916		ABC transporter substrate-binding protein	-0.710301	0	1.63614	1.0514056286001e-22	10.8659208631061	3.37912241014784e-24	6230	5157	4933	8232	9026	8994	1659.783	1446.095	1420.331	2433.203	2458.313	2479.737
BLGT_RS08130	BLGT_08320	lcl|NZ_CP006741.1_cds_WP_014485385.1_1612		LacI family transcriptional regulator	-0.711278	0	1.63725	0.0000989845263336637	4.06186859117489	0.0000289965208859415	54	36	42	73	69	71	14.387	10.095	12.093	21.577	18.793	19.575
BLGT_RS00495	BLGT_00495	lcl|NZ_CP006741.1_cds_WP_038426233.1_99		amidohydrolase family protein	-0.720975	0	1.6483	5.89655569507999e-20	8.12639869025392	2.29897324254963e-21	691	664	632	1113	1088	1022	184.095	186.195	181.968	328.979	296.327	281.776
BLGT_RS01260	BLGT_01280	lcl|NZ_CP006741.1_cds_WP_007051565.1_249		P-II family nitrogen regulator	-0.723135	0	1.65077	2.34525782710369e-10	8.63974099876895	2.57618001491439e-11	1081	1057	1124	1826	2117	1373	287.998	296.398	323.627	539.727	576.584	378.550
BLGT_RS10575	#N/A	lcl|NZ_CP006741.1_cds_WP_144314108.1_544		hypothetical protein	-0.725207	0	1.65314	1.8370231411237e-10	5.51654339122528	1.99381858309527e-11	129	137	142	224	226	215	34.368	38.417	40.885	66.210	61.553	59.278
BLGT_RS00095	BLGT_00090	lcl|NZ_CP006741.1_cds_WP_007054625.1_18		cation-translocating P-type ATPase	-0.726651	0	1.65479	2.68829888333568e-37	10.0971489801497	2.40785463733965e-39	2392	2292	2304	3683	3919	3795	637.271	642.709	663.378	1088.616	1067.375	1046.320
BLGT_RS07980	BLGT_08165	lcl|NZ_CP006741.1_cds_WP_007052454.1_1582		hypothetical protein	-0.729884	0	1.65851	0.00256680665575192	3.32495235383317	0.00101157606875787	27	22	20	34	45	34	7.193	6.169	5.758	10.050	12.256	9.374
BLGT_RS08830	BLGT_09050	lcl|NZ_CP006741.1_cds_WP_032684270.1_1750	malQ	4-alpha-glucanotransferase	-0.735942	0	1.66549	3.2555336946599e-31	8.91951469230049	5.48878178235599e-33	1386	1363	1345	2161	2327	2234	369.255	382.204	387.258	638.745	633.780	615.937
BLGT_RS08780	BLGT_08995	lcl|NZ_CP006741.1_cds_WP_032684273.1_1740		ROK family transcriptional regulator	-0.747394	0	1.67876	4.58549243963441e-12	6.15121401940206	4.3245687391705e-13	204	150	176	257	311	309	54.349	42.062	50.675	75.964	84.704	85.194
BLGT_RS07375	BLGT_07570	lcl|NZ_CP006741.1_cds_WP_023658492.1_1459		substrate-binding domain-containing protein	-0.749042	0	1.68068	3.57975603083257e-18	9.12993461074746	1.62201801186302e-19	982	838	880	1441	1513	1513	261.622	234.987	253.373	425.929	412.079	417.150
BLGT_RS01100	BLGT_01115	lcl|NZ_CP006741.1_cds_WP_080746335.1_222		D-hexose-6-phosphate mutarotase	-0.755009	0	1.68764	3.47884631320437e-23	8.09194448453602	1.04475363462934e-24	836	767	700	1262	1348	1215	222.725	215.078	201.547	373.020	367.140	334.988
BLGT_RS04320	BLGT_04415	lcl|NZ_CP006741.1_cds_WP_014485723.1_856		hypothetical protein	-0.760877	0	1.69452	3.88316537010763e-20	7.07973237317766	1.47306589382376e-21	358	321	264	525	539	508	95.378	90.013	76.012	155.179	146.802	140.061
BLGT_RS04750	BLGT_04860	lcl|NZ_CP006741.1_cds_WP_080746355.1_944		glycerate kinase	-0.772737	0	1.70851	5.06729337617251e-13	6.41752605236373	4.2449928704501e-14	179	177	178	274	317	309	47.689	49.633	51.251	80.989	86.338	85.194
BLGT_RS02400	BLGT_02455	lcl|NZ_CP006741.1_cds_WP_007057038.1_472		ATP-binding protein	-0.773167	0	1.70902	2.0717486911939e-22	7.54109440248788	6.87672115622843e-24	375.138	408.35	368.128	651.179	666.364	622	99.943	114.507	105.993	192.475	181.490	171.492
BLGT_RS01290	BLGT_01310	lcl|NZ_CP006741.1_cds_WP_080713870.1_255		hypothetical protein	-0.776377	0	1.71282	1.00125306404065e-31	7.97128292119244	1.58259177667121e-33	716	621	650	1046	1230	1079	190.755	174.137	187.151	309.175	335.002	297.491
BLGT_RS07875	BLGT_08065	lcl|NZ_CP006741.1_cds_WP_012472210.1_1561	mscL	large conductance mechanosensitive channel protein MscL	-0.789659	0	1.72867	5.03435825281525e-10	5.72649330064251	5.94149762186837e-11	175	137	115	233	256	237	46.623	38.417	33.111	68.870	69.724	65.343
BLGT_RS10280	#N/A	lcl|NZ_CP006741.1_cds_WP_077321859.1_1380		hypothetical protein	-0.794819	0	1.73486	0.0462473597214047	2.16728227034562	0.0247805926431341	12	6	7	17	16	10	3.197	1.682	2.015	5.025	4.358	2.757
BLGT_RS02360	BLGT_02410	lcl|NZ_CP006741.1_cds_WP_011068385.1_465	mntH	Mn(2+) uptake NRAMP transporter MntH	-0.806077	0	1.74845	2.46441310900196e-22	8.07244733913127	8.30992829168204e-24	846	880	885	1561	1645	1296	225.389	246.764	254.813	461.398	448.031	357.320
BLGT_RS06525	BLGT_06710	lcl|NZ_CP006741.1_cds_WP_007057255.1_1296		NUDIX domain-containing protein	-0.812196	0	1.75588	9.97436690176288e-30	8.18059781756996	1.78676751664878e-31	715	656	619	984	1205	1257	190.489	183.952	178.225	290.849	328.193	346.568
BLGT_RS06175	BLGT_06345	lcl|NZ_CP006741.1_cds_WP_007054480.1_1222	raiA	ribosome-associated translation inhibitor RaiA	-0.81302	0	1.75689	1.78893646684309e-41	11.4488095179473	9.42537653763483e-44	6009	5294	5039	8951	9652	9646	1600.905	1484.512	1450.851	2645.724	2628.810	2659.500
BLGT_RS02030	BLGT_02075	lcl|NZ_CP006741.1_cds_WP_007057851.1_402		DUF3039 domain-containing protein	-0.820876	0	1.76648	4.35390686704835e-18	7.1371027373076	2.01867125553348e-19	322	399	394	592	700	656	85.787	111.885	113.442	174.983	190.651	180.866
BLGT_RS01095	BLGT_01110	lcl|NZ_CP006741.1_cds_WP_007055530.1_221		hypothetical protein	-0.821192	0	1.76687	1.2400065643688e-37	8.79144178172368	1.04531638724451e-39	1354	1195	1191	2093	2317	2098	360.730	335.095	342.918	618.646	631.056	578.440
BLGT_RS08815	BLGT_09035	lcl|NZ_CP006741.1_cds_WP_038426546.1_1747	glgX	glycogen debranching protein GlgX	-0.837621	0	1.7871	1.63345863485358e-31	9.24156536689953	2.66792506219499e-33	1673	1507	1294	2354	2652	2862	445.717	422.584	372.574	695.792	722.296	789.083
BLGT_RS00670	BLGT_00670	lcl|NZ_CP006741.1_cds_WP_007056848.1_136		DUF262 domain-containing protein	-0.838388	0	1.78805	5.42324331585954e-16	10.3378574532023	3.02878709947898e-17	3362	2547	2257	4246	4725	5356	895.697	714.215	649.845	1255.027	1286.897	1476.704
BLGT_RS02950	BLGT_03025	lcl|NZ_CP006741.1_cds_WP_021975688.1_590		ABC transporter permease subunit	-0.84582	0	1.79729	5.66805052416704e-25	9.72547788702038	1.58275383446182e-26	2056	1741	1588	2831	3434	3263	547.755	488.201	457.224	836.783	935.281	899.642
BLGT_RS05630	#N/A	lcl|NZ_CP006741.1_cds_WP_014485614.1_1120		hypothetical protein	-0.846814	0	1.79852	2.44455473551503e-15	6.03572813356625	1.46827839751693e-16	195	171	160	306	350	276	51.951	47.951	46.068	90.447	95.326	76.096
BLGT_RS02820	BLGT_02885	lcl|NZ_CP006741.1_cds_WP_007057781.1_562		serine/threonine protein kinase	-0.851609	0	1.80451	2.50206536012494e-32	7.94487224785671	3.4274867946917e-34	588	534	542	907	1026	1027	156.654	149.741	156.055	268.090	279.440	283.154
BLGT_RS10495	#N/A	lcl|NZ_CP006741.1_cds_13		sulfite exporter TauE/SafE family protein	-0.852589	0	1.80574	0.0000033711048665997	3.64525747758617	7.5130524687654e-7	50	35	29	70	71	62	13.321	9.814	8.350	20.691	19.337	17.094
BLGT_RS09040	BLGT_09265	lcl|NZ_CP006741.1_cds_WP_007058367.1_1789		hypothetical protein	-0.859729	0	1.8147	5.63180450549962e-9	4.86215423122382	7.92250686495468e-10	72	60	52	120	110	99	19.182	16.825	14.972	35.469	29.959	27.295
BLGT_RS04705	BLGT_04815	lcl|NZ_CP006741.1_cds_WP_038426384.1_934		alpha/beta hydrolase	-0.864897	0	1.82121	4.86202603431763e-34	7.24329549234041	5.37948085988779e-36	392	356	371	622	703	684	104.436	99.827	106.820	183.850	191.468	188.586
BLGT_RS09680	BLGT_09930	lcl|NZ_CP006741.1_cds_WP_010081323.1_1913		carbohydrate ABC transporter permease	-0.865175	0	1.82156	9.62911129240679e-21	6.80702487618372	3.44983966219e-22	324	276	286	451	569	572	86.319	77.394	82.346	133.306	154.972	157.706
BLGT_RS06965	BLGT_07155	lcl|NZ_CP006741.1_cds_WP_007058690.1_1379		MFS transporter	-0.866406	0	1.82312	1.08750085345379e-17	7.35635005480795	5.15674798792628e-19	390	347	330	569	661	687	103.903	97.304	95.015	168.184	180.029	189.413
BLGT_RS09685	BLGT_09935	lcl|NZ_CP006741.1_cds_WP_080575018.1_1914		sugar ABC transporter permease	-0.875521	0	1.83467	1.38911016339171e-27	8.69579162357352	2.85433595217476e-29	1137	888	959	1594	1999	1803	302.917	249.008	276.119	471.152	544.446	497.105
BLGT_RS03155	BLGT_03235	lcl|NZ_CP006741.1_cds_WP_052122991.1_630		5-oxoprolinase/urea amidolyase family protein	-0.888781	0	1.85161	6.25486390219114e-13	6.53483476618009	5.37166920999556e-14	305	289	293	602	582	432	81.257	81.040	84.362	177.938	158.513	119.107
BLGT_RS04835	BLGT_04965	lcl|NZ_CP006741.1_cds_WP_052122978.1_964		peroxiredoxin	-0.891385	0	1.85496	1.6806891302264e-26	8.07635979470968	4.16187508538676e-28	728	538	531	1006	1131	1140	193.952	150.863	152.888	297.352	308.038	314.310
BLGT_RS07985	#N/A	lcl|NZ_CP006741.1_cds_WP_007052453.1_1583	amrS	AmmeMemoRadiSam system radical SAM enzyme	-0.893962	0	1.85827	8.73981912939823e-14	5.50496952395499	6.63084275360035e-15	93	89	99	158	177	180	24.777	24.957	28.505	46.701	48.208	49.628
BLGT_RS02380	BLGT_02430	lcl|NZ_CP006741.1_cds_468		ISL3 family transposase	-0.899795	0	1.8658	1.93657388229665e-16	5.67309214059024	1.03052667076903e-17	128	127	147	244	277	219	34.101	35.613	42.325	72.121	75.443	60.381
BLGT_RS06565	BLGT_06750	lcl|NZ_CP006741.1_cds_WP_011067998.1_1304		ROK family protein	-0.900628	0	1.86688	9.70184095163967e-15	6.40658331124316	6.23616752423625e-16	168	200	194	289	389	360	44.758	56.083	55.857	85.422	105.948	99.256
BLGT_RS04840	BLGT_04970	lcl|NZ_CP006741.1_cds_WP_038426392.1_965		hypothetical protein	-0.927859	0	1.90245	3.72078745153084e-43	9.96065124630808	1.5682981882111e-45	2585	2242	2060	4020	4411	4457	688.690	628.688	593.124	1188.226	1201.376	1228.840
BLGT_RS02945	BLGT_03020	lcl|NZ_CP006741.1_cds_WP_011068330.1_589		sugar ABC transporter permease	-0.930203	0	1.90554	1.19164751410499e-45	9.33176360757982	4.39490653252632e-48	1391	1219	1229	2179	2632	2402	370.587	341.825	353.859	644.066	716.849	662.256
BLGT_RS01255	BLGT_01275	lcl|NZ_CP006741.1_cds_WP_003828095.1_248	amt	ammonium transporter	-0.940076	0	1.91863	0.0000153171943822157	9.85437261247884	0.00000384947403599414	2138	3164	3824	7268	6427	3644	569.601	887.230	1101.023	2148.265	1750.452	1004.688
BLGT_RS01555	BLGT_01580	lcl|NZ_CP006741.1_cds_WP_038426269.1_308		hypothetical protein	-0.94663	0	1.92736	0.0241081493889971	1.55521130747898	0.0117365279427994	6	9	9	9	15	22	1.599	2.524	2.591	2.660	4.085	6.066
BLGT_RS00050	BLGT_00045	lcl|NZ_CP006741.1_cds_WP_011068626.1_8		extracellular solute-binding protein	-0.953365	0	1.93638	0.0000465238773615788	3.43229251689087	0.0000127952918771044	27	18	24	42	52	38	7.193	5.047	6.910	12.414	14.163	10.477
BLGT_RS08490	BLGT_08685	lcl|NZ_CP006741.1_cds_WP_007055350.1_1680		extracellular solute-binding protein	-0.962646	0	1.94888	1.19034166185939e-38	9.4179319188735	9.04788136020958e-41	1421	1303	1497	2648	2838	2629	378.580	365.380	431.023	782.692	772.955	724.842
BLGT_RS02385	#N/A	lcl|NZ_CP006741.1_cds_WP_158332785.1_469		hypothetical protein	-0.963698	0	1.9503	1.53325907270156e-22	5.90194947296485	5.00853859365103e-24	162	149	153	298	329	265	43.160	41.782	44.052	88.082	89.606	73.063
BLGT_RS10595	#N/A	lcl|NZ_CP006741.1_cds_WP_077322452.1_796		hypothetical protein	-0.966885	0	1.95462	0.0470922430435606	1.69991757228523	0.0253821731472932	7	5	8	7	17	15	1.865	1.402	2.303	2.069	4.630	4.136
BLGT_RS05990	BLGT_06150	lcl|NZ_CP006741.1_cds_WP_014485584.1_1187		amidohydrolase family protein	-0.977652	0	1.96926	1.59890181971377e-25	6.69321885760678	4.29631152820876e-27	249	255	269	473	520	509	66.338	71.506	77.452	139.809	141.627	140.336
BLGT_RS04785	BLGT_04915	lcl|NZ_CP006741.1_cds_953		substrate-binding domain-containing protein	-0.983011	0	1.97659	0.0082744459751318	2.70714152539832	0.00363151396063477	7	8	11	18	18	15	1.865	2.243	3.167	5.320	4.902	4.136
BLGT_RS02970	BLGT_03045	lcl|NZ_CP006741.1_cds_WP_007053698.1_594		extracellular solute-binding protein	-0.991985	0	1.98892	2.36131977557246e-10	5.56034440262545	2.61262988867343e-11	99	57	83	153	158	157	26.375	15.984	23.898	45.224	43.033	43.286
BLGT_RS01265	BLGT_01285	lcl|NZ_CP006741.1_cds_WP_007058100.1_250		uridylyltransferase	-1.01474	0	2.02054	1.77895561347981e-10	6.41877407482735	1.92142202720422e-11	296	239	245	611	567	368	78.860	67.019	70.541	180.599	154.428	101.461
BLGT_RS07100	BLGT_07300	lcl|NZ_CP006741.1_cds_WP_038426478.1_1406		SPFH domain-containing protein	-1.01704	0	2.02377	2.49143256514582e-50	9.48502257489191	7.87597228180976e-53	1633	1424	1370	2782	3003	3032	435.060	399.310	394.456	822.300	817.894	835.953
BLGT_RS07990	#N/A	lcl|NZ_CP006741.1_cds_WP_038426521.1_1584	amrB	AmmeMemoRadiSam system protein B	-1.01988	0	2.02776	3.46957304995484e-40	7.18340760349474	2.37641989722934e-42	371	335	352	701	705	707	98.841	93.939	101.349	207.201	192.013	194.927
BLGT_RS08485	BLGT_08680	lcl|NZ_CP006741.1_cds_WP_007053828.1_1679		sugar ABC transporter permease	-1.02821	0	2.03949	1.06456232411308e-16	6.43644060612192	5.55277503093757e-18	178	185	175	346	368	368	47.422	51.877	50.387	102.270	100.228	101.461
BLGT_RS02915	BLGT_02985	lcl|NZ_CP006741.1_cds_WP_038426333.1_582		ABC transporter substrate-binding protein	-1.0313	0	2.04386	3.27867027089802e-33	7.76433068419877	3.97309885303765e-35	859	636	603	1300	1533	1382	228.853	178.343	173.618	384.252	417.526	381.031
BLGT_RS08190	BLGT_08380	lcl|NZ_CP006741.1_cds_WP_007052407.1_1624		sugar ABC transporter substrate-binding protein	-1.07364	0	2.10474	5.35043287794545e-9	6.06053637785939	7.4984991861617e-10	92	102	135	267	255	162	24.510	28.602	38.870	78.919	69.452	44.665
BLGT_RS03150	BLGT_03230	lcl|NZ_CP006741.1_cds_WP_007056452.1_629	pxpA	LamB/YcsF family protein	-1.08793	0	2.12569	5.09504501272349e-13	6.02093583280461	4.29508536372897e-14	174	188	212	450	450	304	46.357	52.718	61.040	133.010	122.562	83.816
BLGT_RS09910	#N/A	lcl|NZ_CP006741.1_ncrna_8	ffs	signal recognition particle sRNA small type	-1.11385	0	2.16422	1.41250105744236e-9	4.62569918377014	1.79353400865969e-10	40	48	52	81	126	93	10.657	13.460	14.972	23.942	34.317	25.641
BLGT_RS00855	BLGT_00860	lcl|NZ_CP006741.1_cds_WP_007055544.1_172		hypothetical protein	-1.12649	0	2.18327	0.0144690929783628	1.76431614486743	0.00670853625972562	7	4	6	13	14	10	1.865	1.122	1.728	3.843	3.813	2.757
BLGT_RS01310	BLGT_01330	lcl|NZ_CP006741.1_cds_WP_007051556.1_258		sugar ABC transporter substrate-binding protein	-1.13458	0	2.19554	1.33088572244007e-29	8.93462579465296	2.45421497815607e-31	994	922	1071	2214	2176	2074	264.819	258.542	308.367	654.411	592.653	571.823
BLGT_RS02940	BLGT_03015	lcl|NZ_CP006741.1_cds_WP_021975689.1_588		LacI family DNA-binding transcriptional regulator	-1.2126	0	2.31755	2.39802770307053e-61	8.00753673620675	6.31724895434807e-64	614	540	531	1301	1311	1230	163.581	151.424	152.888	384.548	357.063	339.124
BLGT_RS01135	BLGT_01150	lcl|NZ_CP006741.1_cds_WP_038426255.1_227		PEGA domain-containing protein	-1.2438	0	2.36822	2.91214848515771e-42	9.53803197351106	1.38089232699786e-44	1208	1206	1377	2833	3176	2864	321.833	338.179	396.472	837.374	865.012	789.634
BLGT_RS08615	BLGT_08825	lcl|NZ_CP006741.1_cds_WP_038426544.1_1707		circularly permuted type 2 ATP-grasp protein	-1.47564	0	2.78107	3.88908032166384e-12	7.36915709268179	3.62680303969705e-13	315	434	550	1490	1282	802	83.922	121.700	158.358	440.412	349.164	221.120
BLGT_RS02975	BLGT_03050	lcl|NZ_CP006741.1_cds_WP_038426337.1_595		sugar ABC transporter substrate-binding protein	-1.52032	0	2.86856	2.83089365380982e-76	10.2763084199995	4.47454212930951e-79	1931	1539	1588	4305	4782	5190	514.453	431.557	457.224	1272.466	1302.421	1430.936
BLGT_RS03250	BLGT_03330	lcl|NZ_CP006741.1_cds_WP_008783577.1_648		zinc ABC transporter solute-binding protein	-1.67412	0	3.19125	4.96805717236616e-120	8.24432898741393	2.617522219371e-123	748	808	837	2236	2712	2604	199.281	226.575	240.993	660.914	738.638	717.949
BLGT_RS00625	BLGT_00625	lcl|NZ_CP006741.1_cds_WP_007055906.1_125		Hsp20/alpha crystallin family protein	-2.35099	0	5.10176	5.04267677693549e-109	13.7782503621756	5.31367415904688e-112	3536	2757	2799	14110	15015	16456	942.053	773.102	805.900	4170.614	4089.471	4537.087
