# Supplementary material for: Gene Networks Underlying the Resistance of Bifidobacterium longum to Inflammatory Factors
Source: Front Immunol. 2020 Nov 16;11:595877. doi: 10.3389/fimmu.2020.595877 (PMC7701253; doi:10.3389/fimmu.2020.595877)
Supplement: Supplementary Figure 1 — B. longum subsp. longum GT15 growth curves upon exposure to pro-inflammatory cytokines IL-6 and TNFα compared to cultivation without the cytokines. [file DataSheet_1.zip › Supplementary/TABLE_S2_KEGG pathway mapping of DEGs.xlsx]

## Sheet: KEGG_pathway_IL6
Locus	Pathways	N all_genes	N IL6_All_DEGs	Delta (All_DEGs/All_genes)	N upregulated	Delta (Upper/IL6_All_DEGs)	N downregulated	Delta (Down/IL6_All_DEGs)
blz01100	Metabolic pathways	340	20	5.9	9	45	11	55
blz02010	ABC transporters	54	14	25.9	8	57.1429	6	42.8571
blz01230	Biosynthesis of amino acids	95	10	10.5	4	40	6	60
blz01110	Biosynthesis of secondary metabolites	167	10	6	3	30	7	70
blz02024	Quorum sensing	41	9	22	2	22.2222	7	77.7778
blz00220	Arginine biosynthesis	12	6	50	2	33.3333	4	66.6667
blz01120	Microbial metabolism in diverse environments	77	5	6.5	3	60	2	40
blz02020	Two-component system	17	4	23.5	3	75	1	25
blz00250	Alanine, aspartate and glutamate metabolism	19	4	21.1	3	75	1	25
blz00270	Cysteine and methionine metabolism	27	4	14.8	3	75	1	25
blz00910	Nitrogen metabolism	6	3	50	2	66.6667	1	33.3333
blz00340	Histidine metabolism	11	3	27.3		0	3	100
blz00630	Glyoxylate and dicarboxylate metabolism	14	3	21.4	3	100		0
blz01210	2-Oxocarboxylic acid metabolism	21	3	14.3		0	3	100
blz01501	beta-Lactam resistance	7	2	28.6	2	100		0
blz00480	Glutathione metabolism	7	2	28.6	2	100		0
blz03018	RNA degradation	10	2	20		0	2	100
blz00260	Glycine, serine and threonine metabolism	20	2	10	2	100		0
blz00920	Sulfur metabolism	2	1	50	1	100		0
blz00561	Glycerolipid metabolism	7	1	14.3	1	100		0
blz00750	Vitamin B6 metabolism	7	1	14.3	1	100		0
blz00040	Pentose and glucuronate interconversions	9	1	11.1		0	1	100
blz03420	Nucleotide excision repair	10	1	10	1	100		0
blz00450	Selenocompound metabolism	10	1	10	1	100		0
blz00770	Pantothenate and CoA biosynthesis	10	1	10		0	1	100
blz00640	Propanoate metabolism	12	1	8.3		0	1	100
blz03430	Mismatch repair	13	1	7.7	1	100		0
blz00620	Pyruvate metabolism	15	1	6.7		0	1	100
blz00400	Phenylalanine, tyrosine and tryptophan biosynthesis	19	1	5.3		0	1	100
blz00052	Galactose metabolism	20	1	5		0	1	100
blz00010	Glycolysis / Gluconeogenesis	20	1	5		0	1	100
blz00500	Starch and sucrose metabolism	25	1	4		0	1	100
blz00520	Amino sugar and nucleotide sugar metabolism	27	1	3.7	1	100		0
blz00970	Aminoacyl-tRNA biosynthesis	75	1	1.3		0	1	100

## Sheet: KEGG_pathway_TNF
Locus	Pathways	N all_genes	N TNF_all DEGs	Delta (All_DEGs/All_genes)	N upregulated	Delta (Upper/TNF_All_DEGs)	N downregulated	Delta (Down/TNF_All_DEGs)	TNF_FC2>
blz00660	C5-Branched dibasic acid metabolism	7	2	28.6	2	100		0
blz00460	Cyanoamino acid metabolism	4	3	75	3	100		0
blz00472	D-Arginine and D-ornithine metabolism	1	1	100	1	100		0
blz01220	Degradation of aromatic compounds	1	1	100	1	100		0
blz00471	D-Glutamine and D-glutamate metabolism	4	1	25	1	100		0
blz00480	Glutathione metabolism	7	4	57.1	4	100		0	1
blz00562	Inositol phosphate metabolism	2	1	50	1	100		0
blz00626	Naphthalene degradation	1	1	100	1	100		0
blz00910	Nitrogen metabolism	6	4	66.7	4	100		0
blz00770	Pantothenate and CoA biosynthesis	10	1	10	1	100		0
blz00040	Pentose and glucuronate interconversions	9	3	33.3	3	100		0
blz00360	Phenylalanine metabolism	4	2	50	2	100		0
blz02060	Phosphotransferase system PTS)	3	1	33.3	1	100		0
blz00600	Sphingolipid metabolism	2	1	50	1	100		0
blz00350	Tyrosine metabolism	4	3	75	3	100		0
blz00290	Valine, leucine and isoleucine biosynthesis	11	4	36.4	4	100		0
blz00630	Glyoxylate and dicarboxylate metabolism	14	11	78.6	10	90.9091	1	9.09091
blz00190	Oxidative phosphorylation	12	11	91.7	10	90.9091	1	9.09091
blz00220	Arginine biosynthesis	12	10	83.3	9	90	1	10
blz00640	Propanoate metabolism	12	8	66.7	7	87.5	1	12.5
blz01210	2-Oxocarboxylic acid metabolism	21	12	57.1	10	83.3333	2	16.6667
blz00061	Fatty acid biosynthesis	7	6	85.7	5	83.3333	1	16.6667
blz01212	Fatty acid metabolism	7	6	85.7	5	83.3333	1	16.6667
blz00790	Folate biosynthesis	7	6	85.7	5	83.3333	1	16.6667
blz00620	Pyruvate metabolism	15	10	66.7	8	80	2	20
blz00280	Valine, leucine and isoleucine degradation	6	5	83.3	4	80	1	20
blz02010	ABC transporters	54	28	51.9	21	75	7	25	1
blz00561	Glycerolipid metabolism	7	4	57.1	3	75	1	25
blz00340	Histidine metabolism	11	4	36.4	3	75	1	25
blz03018	RNA degradation	10	8	80	6	75	2	25
blz00330	Arginine and proline metabolism	10	7	70	5	71.4286	2	28.5714
blz00760	Nicotinate and nicotinamide metabolism	13	7	53.8	5	71.4286	2	28.5714
blz00650	Butanoate metabolism	7	3	42.9	2	66.6667	1	33.3333
blz00020	Citrate cycle TCA cycle)	8	3	37.5	2	66.6667	1	33.3333
blz00401	Novobiocin biosynthesis	4	3	75	2	66.6667	1	33.3333
blz00030	Pentose phosphate pathway	17	9	52.9	6	66.6667	3	33.3333
blz00750	Vitamin B6 metabolism	7	3	42.9	2	66.6667	1	33.3333
blz00500	Starch and sucrose metabolism	25	17	68	11	64.7059	6	35.2941	1
blz01200	Carbon metabolism	46	24	52.2	15	62.5	9	37.5	1
blz01120	Microbial metabolism in diverse environments	77	47	61	29	61.7021	18	38.2979	1
blz00400	Phenylalanine, tyrosine and tryptophan biosynthesis	19	13	68.4	8	61.5385	5	38.4615
blz00071	Fatty acid degradation	5	5	100	3	60	2	40
blz00010	Glycolysis / Gluconeogenesis	20	10	50	6	60	4	40	1
blz01100	Metabolic pathways	340	199	58.5	119	59.799	80	40.201	2
blz01230	Biosynthesis of amino acids	95	54	56.8	32	59.2593	22	40.7407
blz00052	Galactose metabolism	20	12	60	7	58.3333	5	41.6667	1
blz01110	Biosynthesis of secondary metabolites	167	91	54.5	52	57.1429	39	42.8571	1
blz00680	Methane metabolism	11	7	63.6	4	57.1429	3	42.8571
blz00520	Amino sugar and nucleotide sugar metabolism	27	17	63	9	52.9412	8	47.0588	1
blz00250	Alanine, aspartate and glutamate metabolism	19	12	63.2	6	50	6	50
blz00053	Ascorbate and aldarate metabolism	2	2	100	1	50	1	50
blz00332	Carbapenem biosynthesis	2	2	100	1	50	1	50
blz00625	Chloroalkane and chloroalkene degradation	2	2	100	1	50	1	50
blz00310	Lysine degradation	3	2	66.7	1	50	1	50
blz00670	One carbon pool by folate	10	8	80	4	50	4	50
blz02024	Quorum sensing	41	28	68.3	14	50	14	50
blz00521	Streptomycin biosynthesis	4	2	50	1	50	1	50	1
blz00430	Taurine and hypotaurine metabolism	2	2	100	1	50	1	50
blz02020	Two-component system	17	13	76.5	6	46.1538	7	53.8462	1
blz00260	Glycine, serine and threonine metabolism	20	11	55	5	45.4545	6	54.5455
blz00230	Purine metabolism	37	22	59.5	10	45.4545	12	54.5455
blz00240	Pyrimidine metabolism	23	11	47.8	5	45.4545	6	54.5455
blz00450	Selenocompound metabolism	10	9	90	4	44.4444	5	55.5556
blz03430	Mismatch repair	13	7	53.8	3	42.8571	4	57.1429
blz00270	Cysteine and methionine metabolism	27	17	63	7	41.1765	10	58.8235
blz03420	Nucleotide excision repair	10	5	50	2	40	3	60
blz01501	beta-Lactam resistance	7	6	85.7	2	33.3333	4	66.6667
blz00051	Fructose and mannose metabolism	4	3	75	1	33.3333	2	66.6667
blz03020	RNA polymerase	4	3	75	1	33.3333	2	66.6667
blz03070	Bacterial secretion system	9	8	88.9	2	25	6	75
blz03410	Base excision repair	7	4	57.1	1	25	3	75
blz00564	Glycerophospholipid metabolism	6	4	66.7	1	25	3	75
blz00300	Lysine biosynthesis	11	8	72.7	2	25	6	75
blz00730	Thiamine metabolism	8	4	50	1	25	3	75
blz03010	Ribosome	63	37	58.7	9	24.3243	28	75.6757
blz00550	Peptidoglycan biosynthesis	17	9	52.9	2	22.2222	7	77.7778
blz03060	Protein export	12	9	75	2	22.2222	7	77.7778
blz03440	Homologous recombination	22	14	63.6	3	21.4286	11	78.5714
blz03030	DNA replication	13	7	53.8	1	14.2857	6	85.7143
blz00970	Aminoacyl-tRNA biosynthesis	75	22	29.3	3	13.6364	19	86.3636	1
blz00410	beta-Alanine metabolism	2	1	50		0	1	100
blz00473	D-Alanine metabolism	2	1	50		0	1	100
blz00261	Monobactam biosynthesis	4	3	75		0	3	100
blz00511	Other glycan degradation	3	1	33.3		0	1	100
blz00920	Sulfur metabolism	2	2	100		0	2	100
blz00900	Terpenoid backbone biosynthesis	9	5	55.6		0	5	100
blz00380	Tryptophan metabolism	2	1	50		0	1	100
blz01502	Vancomycin resistance	5	2	40		0	2	100
			1002

## Sheet: KEGG_pathway_IL6_main
Locus	Pathways	N all_genes	N IL6_All_DEGs	Delta (All_DEGs/All_genes)	N upregulated	Delta (Upper/IL6_All_DEGs)	N downregulated	Delta (Down/IL6_All_DEGs)
blz00220	Arginine biosynthesis	12	6	50	2	33.3333	4	66.6667
blz00910	Nitrogen metabolism	6	3	50	2	66.6667	1	33.3333
blz00920	Sulfur metabolism	2	1	50	1	100	0	0
blz01501	beta-Lactam resistance	7	2	28.6	2	100	0	0
blz00480	Glutathione metabolism	7	2	28.6	2	100	0	0
blz00340	Histidine metabolism	11	3	27.3	0	0	3	100
blz02010	ABC transporters	54	14	25.9	8	57.1429	6	42.8571
blz02020	Two-component system	17	4	23.5	3	75	1	25
blz02024	Quorum sensing	41	9	22	2	22.2222	7	77.7778
blz00630	Glyoxylate and dicarboxylate metabolism	14	3	21.4	3	100	0	0
blz00250	Alanine, aspartate and glutamate metabolism	19	4	21.1	3	75	1	25
blz03018	RNA degradation	10	2	20	0	0	2	100
blz00270	Cysteine and methionine metabolism	27	4	14.8	3	75	1	25
blz01210	2-Oxocarboxylic acid metabolism	21	3	14.3	0	0	3	100
blz00561	Glycerolipid metabolism	7	1	14.3	1	100	0	0
blz00750	Vitamin B6 metabolism	7	1	14.3	1	100	0	0

## Sheet: KEGG_pathway_TNF_main
Locus	Pathways	N all_genes	N TNF_all DEGs	Delta (All_DEGs/All_genes)	N upregulated	Delta (Upper/TNF_All_DEGs)	N downregulated	Delta (Down/TNF_All_DEGs)	TNF_FC2>
blz00460	Cyanoamino acid metabolism	4	3	75	3	100	0	0
blz00350	Tyrosine metabolism	4	3	75	3	100	0	0
blz00910	Nitrogen metabolism	6	4	66.7	4	100	0	0
blz00480	Glutathione metabolism	7	4	57.1	4	100	0	0	1
blz00190	Oxidative phosphorylation	12	11	91.7	10	90.9091	1	9.09091
blz00630	Glyoxylate and dicarboxylate metabolism	14	11	78.6	10	90.9091	1	9.09091
blz00220	Arginine biosynthesis	12	10	83.3	9	90	1	10
blz00640	Propanoate metabolism	12	8	66.7	7	87.5	1	12.5
blz00061	Fatty acid biosynthesis	7	6	85.7	5	83.3333	1	16.6667
blz01212	Fatty acid metabolism	7	6	85.7	5	83.3333	1	16.6667
blz00790	Folate biosynthesis	7	6	85.7	5	83.3333	1	16.6667
blz01210	2-Oxocarboxylic acid metabolism	21	12	57.1	10	83.3333	2	16.6667
blz00280	Valine, leucine and isoleucine degradation	6	5	83.3	4	80	1	20
blz00620	Pyruvate metabolism	15	10	66.7	8	80	2	20
blz03018	RNA degradation	10	8	80	6	75	2	25
blz00561	Glycerolipid metabolism	7	4	57.1	3	75	1	25
blz02010	ABC transporters	54	28	51.9	21	75	7	25	1
blz00330	Arginine and proline metabolism	10	7	70	5	71.4286	2	28.5714
blz00760	Nicotinate and nicotinamide metabolism	13	7	53.8	5	71.4286	2	28.5714
blz00401	Novobiocin biosynthesis	4	3	75	2	66.6667	1	33.3333
blz00030	Pentose phosphate pathway	17	9	52.9	6	66.6667	3	33.3333
blz01501	beta-Lactam resistance	7	6	85.7	2	33.3333	4	66.6667
blz00051	Fructose and mannose metabolism	4	3	75	1	33.3333	2	66.6667
blz03020	RNA polymerase	4	3	75	1	33.3333	2	66.6667
blz03070	Bacterial secretion system	9	8	88.9	2	25	6	75
blz00300	Lysine biosynthesis	11	8	72.7	2	25	6	75
blz00564	Glycerophospholipid metabolism	6	4	66.7	1	25	3	75
blz03410	Base excision repair	7	4	57.1	1	25	3	75
blz03060	Protein export	12	9	75	2	22.2222	7	77.7778
blz00550	Peptidoglycan biosynthesis	17	9	52.9	2	22.2222	7	77.7778
blz03440	Homologous recombination	22	14	63.6	3	21.4286	11	78.5714
blz03030	DNA replication	13	7	53.8	1	14.2857	6	85.7143
blz00920	Sulfur metabolism	2	2	100	0	0	2	100
blz00261	Monobactam biosynthesis	4	3	75	0	0	3	100
blz00900	Terpenoid backbone biosynthesis	9	5	55.6	0	0	5	100
