# Supplementary material for: Gene Networks Underlying the Resistance of Bifidobacterium longum to Inflammatory Factors
Source: Front Immunol. 2020 Nov 16;11:595877. doi: 10.3389/fimmu.2020.595877 (PMC7701253; doi:10.3389/fimmu.2020.595877)
Supplement: Supplementary Figure 1 — B. longum subsp. longum GT15 growth curves upon exposure to pro-inflammatory cytokines IL-6 and TNFα compared to cultivation without the cytokines. [file DataSheet_1.zip › Supplementary/TABLE_S3_Species IDs.xlsx]

## Sheet: Table_S4_Species IDs
0: GCF_000706765.1_ASM70676v1_translated_cds.faa
1: GCF_000737865.1_ASM73786v1_translated_cds.faa
2: GCF_000772485.1_ASM77248v1_translated_cds.faa
3: GCF_000800455.1_ASM80045v1_translated_cds.faa
4: GCF_000966445.2_ASM96644v2_translated_cds.faa
5: GCF_001042635.1_ASM104263v1_translated_cds.faa
6: GCF_001263395.1_ASM126339v1_translated_cds.faa
7: GCF_001688645.2_ASM168864v2_translated_cds.faa
8: GCF_002282915.1_ASM228291v1_translated_cds.faa
9: GCF_002715865.1_ASM271586v1_translated_cds.faa
10: GCF_002761235.1_ASM276123v1_translated_cds.faa
11: GCF_003428375.1_ASM342837v1_translated_cds.faa
12: GCF_003952825.1_ASM395282v1_translated_cds.faa
13: GCF_004135085.1_ASM413508v1_translated_cds.faa
14: GCF_009832825.1_ASM983282v1_translated_cds.faa
15: GCF_900637095.1_48450_G02_translated_cds.faa
16: GCF_900637145.1_49569_E01_translated_cds.faa
17: GCF_900637175.1_49569_F01_translated_cds.faa
18: GCF_900637215.1_49888_B01_translated_cds.faa
19: GCF_902381755.1_UHGG_MGYG-HGUT-01490_translated_cds.faa
20: GCF_902385935.1_UHGG_MGYG-HGUT-02334_translated_cds.faa
21: GCF_000007525.1_ASM752v1_translated_cds.faa
22: GCF_000008945.1_ASM894v1_translated_cds.faa
23: GCF_000010425.1_ASM1042v1_translated_cds.faa
24: GCF_000020425.1_ASM2042v1_translated_cds.faa
25: GCF_000024445.1_ASM2444v1_translated_cds.faa
26: GCF_000025205.1_ASM2520v1_translated_cds.faa
27: GCF_000092325.1_ASM9232v1_translated_cds.faa
28: GCF_000159155.2_ASM15915v2_translated_cds.faa
29: GCF_000166315.1_ASM16631v1_translated_cds.faa
30: GCF_000196555.1_ASM19655v1_translated_cds.faa
31: GCF_000196575.1_ASM19657v1_translated_cds.faa
32: GCF_000213955.1_ASM21395v1_translated_cds.faa
33: GCF_000219455.1_ASM21945v1_translated_cds.faa
34: GCF_000260715.1_ASM26071v1_translated_cds.faa
35: GCF_000269965.1_ASM26996v1_translated_cds.faa
36: GCF_000304215.1_ASM30421v1_translated_cds.faa
37: GCF_000347695.1_ASM34769v1_translated_cds.faa
38: GCF_000429745.1_ASM42974v1_translated_cds.faa
39: GCF_000471945.1_ASM47194v1_translated_cds.faa
40: GCF_000687615.1_ASM68761v1_translated_cds.faa
41: GCF_000695895.1_ASM69589v1_translated_cds.faa
42: GCF_000730205.1_ASM73020v1_translated_cds.faa
43: GCF_000737845.1_BBOMBassembly_translated_cds.faa
44: GCF_000737885.1_ASM73788v1_translated_cds.faa
45: GCF_000738005.1_ASM73800v1_translated_cds.faa
46: GCF_000741165.1_Bifbia_translated_cds.faa
47: GCF_000741205.1_Bifgalcum_translated_cds.faa
48: GCF_000741255.1_Bifmag_translated_cds.faa
49: GCF_000741365.1_Bifrum_translated_cds.faa
50: GCF_000741375.1_Bifsae_translated_cds.faa
51: GCF_000741455.1_Bifthe_sub.the_translated_cds.faa
52: GCF_000741525.1_Bifboh_translated_cds.faa
53: GCF_000741575.1_Bifcun_translated_cds.faa
54: GCF_000741645.1_Bifmin_translated_cds.faa
55: GCF_000741715.1_Bifsag_translated_cds.faa
56: GCF_000741775.1_Bifsub_translated_cds.faa
57: GCF_000741785.1_Bifste_translated_cds.faa
58: GCF_000771405.1_DSM-20433_translated_cds.faa
59: GCF_000800475.2_ASM80047v2_translated_cds.faa
60: GCF_000816205.1_ASM81620v1_translated_cds.faa
61: GCF_000817045.1_ASM81704v1_translated_cds.faa
62: GCF_000817995.1_ASM81799v1_translated_cds.faa
63: GCF_000829295.1_ASM82929v1_translated_cds.faa
64: GCF_001025135.1_ASM102513v1_translated_cds.faa
65: GCF_001025155.1_ASM102515v1_translated_cds.faa
66: GCF_001025175.1_ASM102517v1_translated_cds.faa
67: GCF_001025195.1_ASM102519v1_translated_cds.faa
68: GCF_001025215.1_ASM102521v1_translated_cds.faa
69: GCF_001042595.1_ASM104259v1_translated_cds.faa
70: GCF_001042615.1_ASM104261v1_translated_cds.faa
71: GCF_001042655.1_ASM104265v1_translated_cds.faa
72: GCF_001042675.1_ASM104267v1_translated_cds.faa
73: GCF_001042695.1_ASM104269v1_translated_cds.faa
74: GCF_001051015.2_ASM105101v2_translated_cds.faa
75: GCF_001281305.1_ASM128130v1_translated_cds.faa
76: GCF_001293145.1_ASM129314v1_translated_cds.faa
77: GCF_001417815.1_ASM141781v1_translated_cds.faa
78: GCF_001446255.1_ASM144625v1_translated_cds.faa
79: GCF_001446275.1_ASM144627v1_translated_cds.faa
80: GCF_001719085.1_ASM171908v1_translated_cds.faa
81: GCF_001725985.1_ASM172598v1_translated_cds.faa
82: GCF_001870705.1_ASM187070v1_translated_cds.faa
83: GCF_001953155.1_ASM195315v1_translated_cds.faa
84: GCF_002220485.1_ASM222048v1_translated_cds.faa
85: GCF_002259605.1_ASM225960v1_translated_cds.faa
86: GCF_002259645.1_ASM225964v1_translated_cds.faa
87: GCF_002259665.1_ASM225966v1_translated_cds.faa
88: GCF_002259685.1_ASM225968v1_translated_cds.faa
89: GCF_002259755.1_ASM225975v1_translated_cds.faa
90: GCF_002259795.1_ASM225979v1_translated_cds.faa
91: GCF_002706665.1_ASM270666v1_translated_cds.faa
92: GCF_002797875.1_ASM279787v1_translated_cds.faa
93: GCF_002813205.1_ASM281320v1_translated_cds.faa
94: GCF_002838485.1_ASM283848v1_translated_cds.faa
95: GCF_003030905.1_ASM303090v1_translated_cds.faa
96: GCF_003342655.1_ASM334265v1_translated_cds.faa
97: GCF_003429385.1_ASM342938v1_translated_cds.faa
98: GCF_003671995.1_ASM367199v1_translated_cds.faa
99: GCF_003788965.1_ASM378896v1_translated_cds.faa
100: GCF_003812765.1_ASM381276v1_translated_cds.faa
101: GCF_003856735.1_ASM385673v1_translated_cds.faa
102: GCF_004135895.1_ASM413589v1_translated_cds.faa
103: GCF_004936435.1_ASM493643v1_translated_cds.faa
104: GCF_005405685.1_ASM540568v1_translated_cds.faa
105: GCF_005406285.1_ASM540628v1_translated_cds.faa
106: GCF_008041995.1_ASM804199v1_translated_cds.faa
107: GCF_008086305.1_ASM808630v1_translated_cds.faa
108: GCF_008698085.1_ASM869808v1_translated_cds.faa
109: GCF_008698125.1_ASM869812v1_translated_cds.faa
110: GCF_008698155.1_ASM869815v1_translated_cds.faa
111: GCF_009299485.1_ASM929948v1_translated_cds.faa
112: GCF_009684555.1_ASM968455v1_translated_cds.faa
113: GCF_009728915.1_ASM972891v1_translated_cds.faa
114: GCF_009738515.1_ASM973851v1_translated_cds.faa
115: GCF_009931635.1_ASM993163v1_translated_cds.faa
116: GCF_010667665.1_ASM1066766v1_translated_cds.faa
117: GCF_010667685.1_ASM1066768v1_translated_cds.faa
118: GCF_010667745.1_ASM1066774v1_translated_cds.faa
119: GCF_011764605.1_ASM1176460v1_translated_cds.faa
120: GCF_011770105.1_ASM1177010v1_translated_cds.faa
121: GCF_900094885.1_IMG-taxon_2616644832_annotated_assembly_translated_cds.faa
122: GCF_900129045.1_IMG-taxon_2563366502_annotated_assembly_translated_cds.faa
123: GCF_900315825.1_Rumen_uncultured_genome_RUG133_translated_cds.faa
124: GCF_900637335.1_50618_H02_translated_cds.faa
125: GCF_900637625.1_52295_C01_translated_cds.faa
126: GCF_902167885.1_B.longum_ssp_infantis_6_mod2_translated_cds.faa
127: GCF_902381625.1_UHGG_MGYG-HGUT-01292_translated_cds.faa
128: GCF_902386735.1_UHGG_MGYG-HGUT-02395_translated_cds.faa
129: GCF_902387355.1_UHGG_MGYG-HGUT-02459_translated_cds.faa
