# Supplementary material for: Gene Networks Underlying the Resistance of Bifidobacterium longum to Inflammatory Factors
Source: Front Immunol. 2020 Nov 16;11:595877. doi: 10.3389/fimmu.2020.595877 (PMC7701253; doi:10.3389/fimmu.2020.595877)
Supplement: Supplementary Figure 1 — B. longum subsp. longum GT15 growth curves upon exposure to pro-inflammatory cytokines IL-6 and TNFα compared to cultivation without the cytokines. [file DataSheet_1.zip › Supplementary/TABLE_S4_Predicted operons.xlsx]

## Sheet: TNFα_Up
Locus_tag	TNFα_up operons	Name	Strand	FC (TNF/K05)	Product_accession
BLGT_RS00060	1	alpha-galactosidase	-	1.24158	WP_007056897.1
BLGT_RS00065	1	nucleoside deaminase	-	1.21454	WP_077321573.1
BLGT_RS00075	1	phospholipase/carboxylesterase	-	1.34102	WP_007056568.1
BLGT_RS00330	2	DNA topoisomerase (ATP-hydrolyzing) subunit B	+	1.09921	WP_007051762.1
BLGT_RS00335	2	DNA gyrase subunit A	+	1.31234	WP_007051761.1
BLGT_RS00515	3	glycogen/starch/alpha-glucan phosphorylase	+	1	WP_007051721.1
BLGT_RS00505	3	DUF3073 domain-containing protein	+	1.11037	WP_007054547.1
BLGT_RS01215	4	6-phosphogluconolactonase	-	1.22207	WP_011068488.1
BLGT_RS01220	4	glucose-6-phosphate dehydrogenase assembly protein OpcA	-	1.43107	WP_038426259.1
BLGT_RS01225	4	glucose-6-phosphate dehydrogenase	-	1.11308	WP_074710034.1
BLGT_RS01420	5	Asp-tRNA(Asn)/Glu-tRNA(Gln) amidotransferase subunit GatC	+	1	WP_011068473.1
BLGT_RS01425	5	Asp-tRNA(Asn)/Glu-tRNA(Gln) amidotransferase subunit GatA	+	1.10387	WP_007051531.1
BLGT_RS01430	5	Asp-tRNA(Asn)/Glu-tRNA(Gln) amidotransferase subunit GatB	+	1.12239	WP_038426263.1
BLGT_RS01650	6	F0F1 ATP synthase subunit A	+	1.12102	WP_007051483.1
BLGT_RS01655	6	ATP synthase F0 subunit C	+	1.09956	WP_003831420.1
BLGT_RS01660	6	F0F1 ATP synthase subunit B	+	1.25198	WP_007051482.1
BLGT_RS01665	6	F0F1 ATP synthase subunit delta	+	1.20866	WP_007054765.1
BLGT_RS01670	6	F0F1 ATP synthase subunit alpha	+	1.1563	WP_007051480.1
BLGT_RS01675	6	F0F1 ATP synthase subunit gamma	+	1.21668	WP_007051479.1
BLGT_RS01680	6	F0F1 ATP synthase subunit beta	+	1.20716	WP_007051478.1
BLGT_RS01685	6	F0F1 ATP synthase subunit epsilon	+	1.16515	WP_007054766.1
BLGT_RS02810	7	MoxR family ATPase	-	1	WP_007051313.1
BLGT_RS02815	7	fibronectin type III domain-containing protein	-	1.16076	WP_038426325.1
BLGT_RS02820	7	serine/threonine protein kinase	-	1.80451	WP_007057781.1
BLGT_RS02895	8	ABC transporter permease	+	1.22388	WP_007051294.1
BLGT_RS02900	8	CHAP domain-containing protein	+	1.30753	WP_038426331.1
BLGT_RS02905	8	SsrA-binding protein SmpB	+	1.2578	WP_007051292.1
BLGT_RS03280	9	amino acid ABC transporter ATP-binding protein	-	1.13086	WP_007051227.1
BLGT_RS03285	9	amino acid ABC transporter permease	-	1.20715	WP_011068302.1
BLGT_RS03290	9	amino acid ABC transporter substrate-binding protein	-	1.17657	WP_007053658.1
BLGT_RS03550	10	hypothetical protein	+	1	WP_007056377.1
BLGT_RS03555	10	N-acetyl-gamma-glutamyl-phosphate reductase	+	1.45026	WP_012471942.1
BLGT_RS03560	10	bifunctional glutamate N-acetyltransferase/amino-acid acetyltransferase ArgJ	+	1.35103	WP_007053613.1
BLGT_RS03840	11	WhiB family transcriptional regulator	+	1	WP_007051901.1
BLGT_RS03815	11	PAS domain-containing sensor histidine kinase	+	1.24913	WP_080713834.1
BLGT_RS03845	11	membrane protein	+	1.17274	WP_038426355.1
BLGT_RS03850	11	hypothetical protein	+	1.18899	WP_007053571.1
BLGT_RS04165	12	formate C-acetyltransferase	+	1.23531	WP_007052051.1
BLGT_RS04170	12	pyruvate formate lyase-activating protein	+	1.15268	WP_007055385.1
BLGT_RS04630	13	SUF system NifU family Fe-S cluster assembly protein	+	1	WP_011068179.1
BLGT_RS04610	13	Fe-S cluster assembly protein SufB	+	1.11186	WP_007055081.1
BLGT_RS04615	13	Fe-S cluster assembly protein SufD	+	1.14254	WP_007052146.1
BLGT_RS04620	13	Fe-S cluster assembly ATPase SufC	+	1.13479	WP_007053376.1
BLGT_RS04625	13	cysteine desulfurase	+	1.10498	WP_038426382.1
BLGT_RS04690	14	NAD(P) transhydrogenase subunit alpha	+	1.43461	WP_007057281.1
BLGT_RS04695	14	NAD(P) transhydrogenase subunit alpha	+	1.54635	WP_007053366.1
BLGT_RS04700	14	NAD(P)(+) transhydrogenase (Re/Si-specific) subunit beta	+	1.25665	WP_007053365.1
BLGT_RS07440	15	amino acid ABC transporter ATP-binding protein	-	1	WP_007055647.1
BLGT_RS07425	15	amino acid ABC transporter permease	-	1.26914	WP_038426500.1
BLGT_RS07430	15	ABC transporter permease subunit	-	1.43625	WP_007053211.1
BLGT_RS07435	15	glutamate ABC transporter substrate-binding protein	-	1.41363	WP_007057226.1
BLGT_RS07845	16	anaerobic ribonucleoside-triphosphate reductase activating protein	-	1.38664	WP_007052483.1
BLGT_RS07850	16	anaerobic ribonucleoside-triphosphate reductase	-	1.16429	WP_007052482.1
BLGT_RS07995	17	AAA family ATPase	-	1.25177	WP_007053887.1
BLGT_RS08000	17	oligoribonuclease	-	1.21993	WP_007052450.1
BLGT_RS09075	18	type I polyketide synthase	-	1.29433	WP_038426563.1
BLGT_RS09080	18	acyl-CoA carboxylase subunit beta	-	1.47696	WP_007052982.1
BLGT_RS09085	18	ATP-grasp domain-containing protein	-	1.1383	WP_007052981.1
BLGT_RS09320	19	RNA degradosome polyphosphate kinase	+	1.2535	WP_007053089.1
BLGT_RS09325	19	NUDIX hydrolase	+	1.20221	WP_080746391.1

## Sheet: TNFα_Down
Locus_tag	TNFα_down operons	Name	Strand	FC (TNF/K05)	Product_accession
BLGT_RS00260	1	virulence factor MVIN family protein	+	-1.3005	WP_038426221.1
BLGT_RS00265	1	thioredoxin-disulfide reductase	+	-1.27371	WP_080746332.1
BLGT_RS00310	1	chromosomal replication initiator protein DnaA	+	-1.41656	WP_007051767.1
BLGT_RS00270	2	ParB/RepB/Spo0J family partition protein	-	-1.38206	WP_038426223.1
BLGT_RS00275	2	ParA family protein	-	-1.13619	WP_077321671.1
BLGT_RS01355	3	30S ribosomal protein S6	+	-1.27786	WP_003828111.1
BLGT_RS01360	3	single-stranded DNA-binding protein	+	-1.30054	WP_007057715.1
BLGT_RS01365	3	30S ribosomal protein S18	+	-1.34183	WP_007051545.1
BLGT_RS01370	3	50S ribosomal protein L9	+	-1.44297	WP_007051544.1
BLGT_RS01435	4	GNAT family N-acetyltransferase	+	-1.15509	WP_080746407.1
BLGT_RS01440	4	DUF2469 domain-containing protein	+	-1.51659	WP_003828150.1
BLGT_RS02595	5	ACT domain-containing protein	+	-1.4725	WP_007055170.1
BLGT_RS02600	5	PFL family protein	+	-1.53713	WP_007055183.1
BLGT_RS03385	6	30S ribosomal protein S12	+	-1.36184	WP_003813881.1
BLGT_RS03390	6	30S ribosomal protein S7	+	-1.39838	WP_003828652.1
BLGT_RS03505	7	FAD-dependent oxidoreductase	-	-1	WP_038426348.1
BLGT_RS03500	7	DUF4191 domain-containing protein	-	-1.55996	WP_007053625.1
BLGT_RS03510	7	DUF3043 domain-containing protein	-	-1.33061	WP_013411023.1
BLGT_RS04560	8	alanine--tRNA ligase	+	-1	WP_007055086.1
BLGT_RS04570	8	endolytic transglycosylase MltG	+	-1	WP_007053383.1
BLGT_RS04550	8	DUF948 domain-containing protein	+	-1.15974	WP_007052133.1
BLGT_RS04565	8	Holliday junction resolvase RuvX	+	-1.32988	WP_007052136.1
BLGT_RS04925	9	5-methyltetrahydropteroyltriglutamate--homocysteine S-methyltransferase	+	-1.27704	WP_007052219.1
BLGT_RS04930	9	methylenetetrahydrofolate reductase [NAD(P)H]	+	-1.44353	WP_007056260.1
BLGT_RS05245	10	DUF881 domain-containing protein	+	-1.18612	WP_007057094.1
BLGT_RS05250	10	FHA domain-containing protein	+	-1.23771	WP_007052292.1
BLGT_RS05255	10	MerR family transcriptional regulator	+	-1.19986	WP_015512219.1
BLGT_RS05610	11	elongation factor Ts	-	-1.2045	WP_007052754.1
BLGT_RS05615	11	30S ribosomal protein S2	-	-1.19906	WP_007056702.1
BLGT_RS06195	12	helix-turn-helix transcriptional regulator	-	-1	WP_011068036.1
BLGT_RS06210	12	DNA translocase FtsK	-	-1	WP_038426453.1
BLGT_RS06200	12	CinA family protein	-	-1.27223	WP_007054477.1
BLGT_RS06205	12	CDP-diacylglycerol--glycerol-3-phosphate 3-phosphatidyltransferase	-	-1.16839	WP_011068034.1
BLGT_RS06900	13	RluA family pseudouridine synthase	-	-1.69831	WP_007054072.1
BLGT_RS06905	13	signal peptidase II	-	-1.38776	WP_007054071.1
BLGT_RS06910	13	DivIVA domain-containing protein	-	-1.17048	WP_007055428.1
BLGT_RS06915	13	YggT family protein	-	-1.6025	WP_007054068.1
BLGT_RS06995	14	ABC transporter permease	+	-1.18259	WP_038426474.1
BLGT_RS07000	14	ABC transporter substrate-binding protein	+	-1.20285	WP_007053300.1
BLGT_RS07505	14	DUF3027 domain-containing protein	-	-1.11788	WP_038426502.1
BLGT_RS07510	14	cold-shock protein	-	-1.23858	WP_007053193.1
BLGT_RS08050	15	peptide chain release factor N(5)-glutamine methyltransferase	-	-1.61851	WP_038426523.1
BLGT_RS08055	15	peptide chain release factor 1	-	-1.94897	WP_038426524.1
BLGT_RS08340	16	low molecular weight phosphotyrosine protein phosphatase	-	-1.65954	WP_007052361.1
BLGT_RS08345	16	dihydrofolate reductase	-	-1.37704	WP_007052360.1
BLGT_RS08350	16	thymidylate synthase	-	-1.19718	WP_007056722.1
BLGT_RS09160	17	transcription termination/antitermination factor NusG	-	-1.40841	WP_007055071.1
BLGT_RS09165	17	preprotein translocase subunit SecE	-	-1.47739	WP_007053057.1
BLGT_RS09595	18	ABC transporter ATP-binding protein	-	-1.2951	WP_038426584.1
BLGT_RS09600	18	ABC transporter ATP-binding protein	-	-1.35532	WP_011068647.1
BLGT_RS03395	19	elongation factor G	+	-1.14065	WP_003832662.1
BLGT_RS03400	19	elongation factor Tu	+	-1.12629	WP_007051202.1

## Sheet: IL-6
Locus_tag	IL-6_operons	Name	Strand	FC (IL6/K05)	Product_accession
BLGT_RS00880	1	molecular chaperone DnaK	+	-1.18096	WP_007051640.1
BLGT_RS00885	1	nucleotide exchange factor GrpE	+	-1.27832	WP_007054671.1
BLGT_RS00890	1	DnaJ domain-containing protein	+	-1.31293	WP_007057596.1
BLGT_RS00895	1	helix-turn-helix transcriptional regulator	+	-1.39164	WP_007054672.1
BLGT_RS01165	2	DUF2318 domain-containing protein	+	-1.28022	WP_007054710.1
BLGT_RS01170	2	ABC transporter permease	+	-1.18582	WP_007051582.1
BLGT_RS01175	2	ABC transporter permease	+	-1	WP_007056761.1
BLGT_RS01180	2	ABC transporter ATP-binding protein	+	-1	WP_007051580.1
BLGT_RS01900	3	phosphate ABC transporter substrate-binding protein PstS	+	1.36695	WP_007051436.1
BLGT_RS01905	3	phosphate ABC transporter permease subunit PstC	+	1	WP_007055708.1
BLGT_RS01910	3	phosphate ABC transporter permease PstA	+	1	WP_074709918.1
BLGT_RS01915	3	phosphate ABC transporter ATP-binding protein	+	1.30634	WP_007051433.1
BLGT_RS02910	4	ABC transporter substrate-binding protein	+	1.32714	WP_080746413.1
BLGT_RS02915	4	ABC transporter substrate-binding protein	+	1	WP_038426333.1
BLGT_RS02920	4	amino acid ABC transporter permease	+	1.35613	WP_008783148.1
BLGT_RS02925	4	amino acid ABC transporter ATP-binding protein	+	1.2459	WP_007056434.1
BLGT_RS02990	5	ABC transporter substrate-binding protein	+	-1.71213	WP_007053695.1
BLGT_RS02995	5	ABC transporter permease	+	-1.56932	WP_008783137.1
BLGT_RS03000	5	ABC transporter permease	+	-1	WP_007057803.1
BLGT_RS03005	5	ABC transporter ATP-binding protein	+	-1.25557	WP_013582427.1
BLGT_RS03010	5	ABC transporter ATP-binding protein	+	-1.24625	WP_008783136.1
BLGT_RS03550	6	hypothetical protein	+	-1	WP_007056377.1
BLGT_RS03555	6	N-acetyl-gamma-glutamyl-phosphate reductase	+	-1.27082	WP_012471942.1
BLGT_RS03560	6	bifunctional glutamate N-acetyltransferase/amino-acid acetyltransferase ArgJ	+	-1.30759	WP_007053613.1
BLGT_RS03565	6	acetylglutamate kinase	+	-1.28628	WP_032738942.1
BLGT_RS07425	7	amino acid ABC transporter permease	-	1	WP_038426500.1
BLGT_RS07430	7	ABC transporter permease subunit	-	1	WP_007053211.1
BLGT_RS07435	7	glutamate ABC transporter substrate-binding protein	-	1.42051	WP_007057226.1
BLGT_RS07440	7	amino acid ABC transporter ATP-binding protein	-	1.50513	WP_007055647.1
